# Supplementary material for: Difference and Cluster Analysis on the Carbon Dioxide Emissions in China During COVID-19 Lockdown via a Complex Network Model
Source: Front Psychol. 2022 Jan 12;12:795142. doi: 10.3389/fpsyg.2021.795142 (PMC8790068; doi:10.3389/fpsyg.2021.795142)
Supplement: Supplementary file 1 [file Table_1.XLSX]

## Sheet: Sheet2
	Beijing	Tianjin	Heibei	Shanxin	Inner Mongolia	Liaoning	Jinlin	Heilongjiang	Shanghai	Jiangsu	Zhejinag	Anhui	Fujian	Jiangxi	Shandong	Henan	Hubei	Hunan	Guangdong	Guangxi	Hainan	Chongqing	Sichuan	Guizhou	Yunnan	Shaanxi	Gansu	Qinghai	Ningxia	Xinjiang
average	0.164613	0.216868	1.30808	0.966169	1.25632	0.654235	0.297549	0.346336	0.235792	1.87838	1.32697	1.33359	0.882731	0.786189	2.05831	1.25345	0.824674	0.809308	1.82044	0.896362	0.146504	0.483044	0.948555	0.873308	0.801962	0.830608	0.443844	0.0907705	0.445326	0.930599
Standard error	0.00230612	0.00315928	0.0142342	0.0120762	0.018327	0.00840202	0.00393991	0.00468229	0.00388238	0.0229801	0.0166132	0.0137868	0.00926448	0.00825191	0.0219475	0.0120644	0.0128092	0.00825473	0.021169	0.00804962	0.00150972	0.00469827	0.00786215	0.0105802	0.007281	0.00786242	0.00449842	0.00104443	0.00584833	0.011902
median	0.162401	0.224305	1.38247	1.01526	1.34456	0.69049	0.300486	0.341089	0.228306	1.9497	1.4279	1.3511	0.877515	0.793019	2.19014	1.32753	0.817978	0.805328	1.92581	0.888926	0.152413	0.485664	0.944829	0.899898	0.825063	0.878056	0.469621	0.0972884	0.481397	0.99643
Standard deviation	0.0441187	0.0604405	0.272316	0.231032	0.350617	0.16074	0.075375	0.0895775	0.0742744	0.439635	0.317829	0.263756	0.17724	0.157868	0.41988	0.230806	0.245055	0.157922	0.404987	0.153998	0.0288827	0.0898833	0.150412	0.202412	0.139294	0.150417	0.0860599	0.0199811	0.111885	0.227698
Variance	0.00194646	0.00365305	0.0741561	0.0533758	0.122932	0.0258374	0.00568138	0.00802413	0.00551668	0.193279	0.101015	0.0695673	0.031414	0.0249224	0.176299	0.0532715	0.0600518	0.0249394	0.164014	0.0237155	0.000834209	0.008079	0.0226237	0.0409707	0.0194028	0.0226253	0.00740631	0.000399246	0.0125183	0.0518464
Kurtosis	-0.452222	1.15931	-0.855657	0.175775	1.23475	-1.05616	-1.15004	-1.11775	0.560408	-0.429779	-0.627691	-0.436956	-0.984038	-0.967471	0.0982924	-0.287532	-0.40769	-0.244333	-0.735106	-0.403993	-1.01444	-0.552978	-0.604153	-0.684724	-0.719564	0.335742	-0.18872	0.490905	1.41015	1.46332
Skewness	-0.0597367	-1.12306	-0.627758	-1.03474	-1.25495	-0.462454	-0.0540791	-0.0887691	-0.38554	-0.46667	-0.725631	-0.208303	-0.33305	-0.0950203	-0.975967	-0.980146	-0.0220879	0.380511	-0.514562	0.247126	-0.320396	0.274861	0.329341	-0.124021	-0.105566	-1.12089	-0.849314	-1.07759	-1.44415	-1.41036
Minimum	0.0703113	0.0571576	0.75025	0.385885	0.307767	0.340471	0.164881	0.189158	0.0588081	0.90895	0.654045	0.767852	0.512918	0.482325	1.02532	0.721602	0.32187	0.51031	0.97486	0.576599	0.0867117	0.277902	0.57112	0.463582	0.470264	0.431978	0.242391	0.0404547	0.133317	0.290921
Maximum	0.259437	0.322385	1.8337	1.39064	1.76015	0.947891	0.43042	0.513566	0.37087	2.63844	1.90672	1.86533	1.18915	1.13833	2.91049	1.60427	1.31663	1.16444	2.54589	1.24007	0.194201	0.67898	1.27444	1.31695	1.07843	1.1607	0.630915	0.125068	0.629719	1.29639
Sum	60.2484	79.3738	478.758	353.618	459.814	239.45	108.903	126.759	86.2999	687.487	485.67	488.096	323.079	287.745	753.341	458.763	301.831	296.207	666.282	328.069	53.6204	176.794	347.171	319.631	293.518	304.003	162.447	33.222	162.989	340.599
	average	Standard error	median	Standard deviation	Variance	Kurtosis	Skewness	Minimum	Maximum	Sum
Beijing	0.164613	0.00230612	0.162401	0.0441187	0.00194646	-0.452222	-0.0597367	0.0703113	0.259437	60.2484
Tianjin	0.216868	0.00315928	0.224305	0.0604405	0.00365305	1.15931	-1.12306	0.0571576	0.322385	79.3738
Heibei	1.30808	0.0142342	1.38247	0.272316	0.0741561	-0.855657	-0.627758	0.75025	1.8337	478.758
Shanxin	0.966169	0.0120762	1.01526	0.231032	0.0533758	0.175775	-1.03474	0.385885	1.39064	353.618
Inner Mongolia	1.25632	0.018327	1.34456	0.350617	0.122932	1.23475	-1.25495	0.307767	1.76015	459.814
Liaoning	0.654235	0.00840202	0.69049	0.16074	0.0258374	-1.05616	-0.462454	0.340471	0.947891	239.45
Jinlin	0.297549	0.00393991	0.300486	0.075375	0.00568138	-1.15004	-0.0540791	0.164881	0.43042	108.903
Heilongjiang	0.346336	0.00468229	0.341089	0.0895775	0.00802413	-1.11775	-0.0887691	0.189158	0.513566	126.759
Shanghai	0.235792	0.00388238	0.228306	0.0742744	0.00551668	0.560408	-0.38554	0.0588081	0.37087	86.2999
Jiangsu	1.87838	0.0229801	1.9497	0.439635	0.193279	-0.429779	-0.46667	0.90895	2.63844	687.487
Zhejinag	1.32697	0.0166132	1.4279	0.317829	0.101015	-0.627691	-0.725631	0.654045	1.90672	485.67
Anhui	1.33359	0.0137868	1.3511	0.263756	0.0695673	-0.436956	-0.208303	0.767852	1.86533	488.096
Fujian	0.882731	0.00926448	0.877515	0.17724	0.031414	-0.984038	-0.33305	0.512918	1.18915	323.079
Jiangxi	0.786189	0.00825191	0.793019	0.157868	0.0249224	-0.967471	-0.0950203	0.482325	1.13833	287.745
Shandong	2.05831	0.0219475	2.19014	0.41988	0.176299	0.0982924	-0.975967	1.02532	2.91049	753.341
Henan	1.25345	0.0120644	1.32753	0.230806	0.0532715	-0.287532	-0.980146	0.721602	1.60427	458.763
Hubei	0.824674	0.0128092	0.817978	0.245055	0.0600518	-0.40769	-0.0220879	0.32187	1.31663	301.831
Hunan	0.809308	0.00825473	0.805328	0.157922	0.0249394	-0.244333	0.380511	0.51031	1.16444	296.207
Guangdong	1.82044	0.021169	1.92581	0.404987	0.164014	-0.735106	-0.514562	0.97486	2.54589	666.282
Guangxi	0.896362	0.00804962	0.888926	0.153998	0.0237155	-0.403993	0.247126	0.576599	1.24007	328.069
Hainan	0.146504	0.00150972	0.152413	0.0288827	0.000834209	-1.01444	-0.320396	0.0867117	0.194201	53.6204
Chongqing	0.483044	0.00469827	0.485664	0.0898833	0.008079	-0.552978	0.274861	0.277902	0.67898	176.794
Sichuan	0.948555	0.00786215	0.944829	0.150412	0.0226237	-0.604153	0.329341	0.57112	1.27444	347.171
Guizhou	0.873308	0.0105802	0.899898	0.202412	0.0409707	-0.684724	-0.124021	0.463582	1.31695	319.631
Yunnan	0.801962	0.007281	0.825063	0.139294	0.0194028	-0.719564	-0.105566	0.470264	1.07843	293.518
Shaanxi	0.830608	0.00786242	0.878056	0.150417	0.0226253	0.335742	-1.12089	0.431978	1.1607	304.003
Gansu	0.443844	0.00449842	0.469621	0.0860599	0.00740631	-0.18872	-0.849314	0.242391	0.630915	162.447
Qinghai	0.0907705	0.00104443	0.0972884	0.0199811	0.000399246	0.490905	-1.07759	0.0404547	0.125068	33.222
Ningxia	0.445326	0.00584833	0.481397	0.111885	0.0125183	1.41015	-1.44415	0.133317	0.629719	162.989
Xinjiang	0.930599	0.011902	0.99643	0.227698	0.0518464	1.46332	-1.41036	0.290921	1.29639	340.599

## Sheet: 数据
Date	北京市	天津市	河北省	山西省	内蒙古自治区	辽宁省	吉林省	黑龙江省	上海市	江苏省	浙江省	安徽省	福建省	江西省	山东省	河南省	湖北省	湖南省	广东省	广西壮族自治区	海南省	重庆市	四川省	贵州省	云南省	西藏自治区	陕西省	甘肃省	青海省	宁夏回族自治区	新疆维吾尔自治区
2020-01-01	0.220987	0.268614	1.28251	0.973395	1.41186	0.585708	0.300503	0.326657	0.317944	1.89598	1.12585	1.41958	0.940176	0.844251	2.14274	1.31241	0.790614	0.876233	1.82966	1.05662	0.154025	0.554699	1.18368	0.905658	0.879827	0.0169919	0.923943	0.408326	0.0701936	0.480012	1.07109
2020-01-02	0.237799	0.288476	1.37749	1.04475	1.51476	0.629224	0.322848	0.350974	0.34151	2.03569	1.2095	1.52344	1.00909	0.906099	2.30081	1.40943	0.848919	0.940744	1.96506	1.1339	0.16535	0.59543	1.27089	0.971864	0.94445	0.0182951	0.99167	0.438318	0.0754295	0.514945	1.14915
2020-01-03	0.239298	0.289127	1.38091	1.04585	1.51515	0.63107	0.323835	0.352102	0.342398	2.03932	1.21305	1.52465	1.01013	0.906972	2.30527	1.41259	0.850525	0.942304	1.96974	1.13475	0.165594	0.596196	1.27312	0.972514	0.945704	0.0184317	0.992709	0.438902	0.0756931	0.51497	1.14942
2020-01-04	0.232896	0.28381	1.35488	1.02924	1.4936	0.61858	0.317344	0.34493	0.335858	2.00384	1.18903	1.50126	0.994126	0.892735	2.26442	1.38667	0.835532	0.926152	1.93302	1.11745	0.162819	0.586436	1.25104	0.957845	0.930143	0.0178944	0.976953	0.431677	0.0741071	0.507869	1.13312
2020-01-05	0.224751	0.273838	1.30729	0.993024	1.441	0.596862	0.306204	0.332824	0.324062	1.93339	1.14728	1.44843	0.959146	0.861321	2.18483	1.33795	0.806162	0.893588	1.86511	1.07812	0.157093	0.565808	1.20705	0.924129	0.897427	0.0172694	0.942579	0.416493	0.071507	0.489979	1.09321
2020-01-06	0.232896	0.280495	1.33992	1.01365	1.46756	0.612557	0.314365	0.341848	0.332266	1.97769	1.17747	1.4774	0.979014	0.878985	2.23587	1.37039	0.82489	0.913733	1.91112	1.09954	0.16055	0.577949	1.23462	0.942284	0.916788	0.0179551	0.962142	0.425484	0.0735052	0.498715	1.11331
2020-01-07	0.23064	0.276853	1.32276	0.999483	1.44607	0.604942	0.310488	0.337676	0.328044	1.95123	1.16284	1.45642	0.965311	0.866632	2.20624	1.35258	0.813928	0.901415	1.88649	1.08389	0.158361	0.569981	1.21807	0.928811	0.904178	0.0177981	0.948686	0.419633	0.0726251	0.491328	1.09699
2020-01-08	0.23338	0.280688	1.34094	1.01393	1.46755	0.613122	0.314668	0.342195	0.332533	1.97872	1.17856	1.47766	0.97927	0.879194	2.23715	1.37133	0.825352	0.914171	1.91251	1.09972	0.160616	0.578151	1.23525	0.942411	0.917121	0.0179995	0.962398	0.425639	0.0735871	0.498674	1.11329
2020-01-09	0.239352	0.289402	1.38216	1.04707	1.51713	0.631592	0.324096	0.352375	0.342702	2.04143	1.21405	1.5265	1.01131	0.908042	2.30759	1.41393	0.851387	0.943299	1.97156	1.13613	0.165774	0.596866	1.27444	0.973714	0.946758	0.0184321	0.993866	0.439391	0.0757481	0.515663	1.15093
2020-01-10	0.235386	0.282538	1.34993	1.02	1.47574	0.61737	0.316867	0.344613	0.334782	1.99129	1.18673	1.48631	0.985123	0.884417	2.25154	1.38035	0.83064	0.919921	1.92523	1.10613	0.161612	0.581681	1.24308	0.947871	0.922738	0.0181645	0.968157	0.428247	0.0741174	0.501407	1.11949
2020-01-11	0.230941	0.277806	1.32716	1.00357	1.45261	0.606807	0.311425	0.338666	0.329114	1.95844	1.16642	1.46259	0.96927	0.870218	2.21422	1.35725	0.81689	0.904809	1.89286	1.0885	0.158973	0.57224	1.2226	0.932802	0.907743	0.0178105	0.952569	0.421287	0.0728273	0.493604	1.10196
2020-01-12	0.222008	0.266962	1.27538	0.964288	1.39565	0.583157	0.299291	0.325475	0.316277	1.88191	1.12096	1.4053	0.931329	0.836149	2.12772	1.30426	0.784976	0.869441	1.81899	1.04587	0.152756	0.549854	1.17482	0.896258	0.872234	0.0171234	0.915283	0.404807	0.0699925	0.474239	1.05875
2020-01-13	0.230287	0.276069	1.31911	0.996261	1.44103	0.603363	0.30969	0.336824	0.327152	1.9454	1.1598	1.4516	0.962193	0.863812	2.19976	1.34874	0.811527	0.898687	1.88123	1.08029	0.157872	0.568187	1.21443	0.9257	0.901345	0.0177775	0.945626	0.418318	0.0724486	0.489583	1.09316
2020-01-14	0.227504	0.271995	1.29984	0.980752	1.41782	0.59473	0.305284	0.332067	0.322398	1.91607	1.14321	1.42875	0.947201	0.850312	2.16682	1.32882	0.79935	0.885062	1.85362	1.06325	0.155459	0.559431	1.1961	0.911049	0.887479	0.0175761	0.930901	0.411884	0.071439	0.481628	1.07554
2020-01-15	0.232177	0.278252	1.32956	1.00405	1.45221	0.608165	0.312157	0.339512	0.329748	1.96072	1.16904	1.46292	0.969714	0.87056	2.2171	1.3594	0.817922	0.905754	1.89612	1.08871	0.159111	0.572639	1.22399	0.932911	0.90841	0.0179249	0.953019	0.421598	0.0730282	0.493373	1.10164
2020-01-16	0.230851	0.276706	1.32217	0.99852	1.44426	0.60477	0.310413	0.337613	0.327911	1.94986	1.16251	1.45488	0.964374	0.865768	2.20481	1.35185	0.81339	0.900743	1.88558	1.08273	0.158232	0.56948	1.21721	0.927786	0.903396	0.0178216	0.94777	0.419271	0.0726189	0.490675	1.09561
2020-01-17	0.224568	0.266976	1.27625	0.961	1.38767	0.584314	0.299988	0.326379	0.316603	1.87944	1.1232	1.39945	0.928098	0.833079	2.12586	1.30426	0.78419	0.867986	1.81973	1.04137	0.15242	0.548348	1.17319	0.892207	0.869946	0.017377	0.912145	0.40375	0.0702431	0.471245	1.05264
2020-01-18	0.206282	0.247084	1.18067	0.891437	1.28919	0.540092	0.277221	0.301521	0.292825	1.74098	1.03818	1.2988	0.86095	0.772909	1.96867	1.20713	0.726268	0.804232	1.68376	0.96656	0.141274	0.508429	1.08681	0.828233	0.806554	0.0159281	0.846129	0.374326	0.0648589	0.437977	0.97797
2020-01-19	0.194824	0.23469	1.1211	0.848177	1.22804	0.512509	0.263019	0.28601	0.278002	1.65477	0.985156	1.23623	0.819193	0.735496	1.87078	1.14661	0.690199	0.764545	1.59902	0.92006	0.134337	0.483594	1.03303	0.788474	0.767114	0.015019	0.805075	0.356019	0.0614979	0.417323	0.9316
2020-01-20	0.198132	0.233077	1.11486	0.836258	1.2049	0.511041	0.262453	0.28566	0.276655	1.63871	0.982364	1.21692	0.807581	0.724763	1.85433	1.13859	0.683944	0.756553	1.58919	0.905435	0.132786	0.477473	1.02285	0.775581	0.757584	0.0153766	0.79373	0.351606	0.0615255	0.408949	0.913955
2020-01-21	0.191147	0.224053	1.07191	0.80298	1.15608	0.491557	0.252475	0.274839	0.266027	1.57456	0.944916	1.16821	0.77543	0.695863	1.782	1.09449	0.65724	0.726856	1.52783	0.869152	0.127552	0.458572	0.982788	0.744448	0.727622	0.0148493	0.76214	0.337701	0.0592099	0.392302	0.876908
2020-01-22	0.182867	0.217984	1.0419	0.785297	1.13458	0.476872	0.244807	0.266316	0.258445	1.53505	0.916667	1.14379	0.75842	0.680806	1.73613	1.06494	0.640447	0.708997	1.48568	0.851153	0.124517	0.44802	0.958229	0.729274	0.710757	0.0141395	0.745377	0.329868	0.0573056	0.385352	0.860662
2020-01-23	0.165865	0.204467	0.975494	0.744015	1.08212	0.444797	0.228112	0.247831	0.241731	1.44557	0.854973	1.08603	0.718674	0.645504	1.63285	0.99906	0.60257	0.668363	1.39213	0.808482	0.11756	0.423645	0.902564	0.693154	0.671867	0.0127012	0.706232	0.311808	0.0532031	0.368162	0.820985
2020-01-24	0.148187	0.193823	0.921849	0.717133	1.05438	0.417645	0.213819	0.231784	0.228049	1.37945	0.802722	1.05055	0.692902	0.622952	1.55486	0.947316	0.574141	0.638895	1.31741	0.782549	0.112662	0.407036	0.861583	0.671615	0.645177	0.0111433	0.680776	0.299403	0.0495571	0.35971	0.800125
2020-01-25	0.138386	0.183265	0.871084	0.680333	1.0024	0.394129	0.201709	0.218557	0.215416	1.30605	0.757513	0.997345	0.657382	0.591129	1.47149	0.895761	0.543427	0.605109	1.24521	0.743007	0.106758	0.385904	0.815796	0.637809	0.611615	0.0103648	0.645853	0.283825	0.04669	0.342163	0.760721
2020-01-26	0.13352	0.178451	0.847814	0.664076	0.979967	0.383233	0.196082	0.212388	0.209609	1.27299	0.736562	0.974014	0.641699	0.577107	1.4338	0.872269	0.529553	0.58994	1.21219	0.72569	0.104121	0.376509	0.795186	0.623036	0.596678	0.00997053	0.630428	0.276891	0.0453443	0.334634	0.743718
2020-01-27	0.140479	0.184482	0.877239	0.683312	1.00535	0.397265	0.203362	0.220416	0.216989	1.31354	0.763548	1.00123	0.660235	0.593619	1.48035	0.901675	0.546653	0.608436	1.25377	0.745844	0.107309	0.387759	0.820433	0.640156	0.6146	0.0105501	0.648673	0.285213	0.0471137	0.343044	0.762932
2020-01-28	0.141288	0.185375	0.881528	0.686451	1.00981	0.399246	0.204381	0.221528	0.218056	1.31977	0.767357	1.00578	0.663266	0.596336	1.48742	0.906037	0.549258	0.611306	1.25987	0.749224	0.107811	0.389559	0.82432	0.643048	0.617458	0.010614	0.651653	0.286539	0.0473544	0.344552	0.766313
2020-01-29	0.134725	0.17719	0.842501	0.656566	0.966246	0.381474	0.19527	0.211634	0.208388	1.26182	0.733196	0.962127	0.634397	0.570401	1.422	0.86604	0.525111	0.584505	1.20416	0.716722	0.103094	0.372554	0.788138	0.615176	0.590491	0.0101131	0.623285	0.274024	0.045232	0.329723	0.733262
2020-01-30	0.134615	0.176572	0.839679	0.653806	0.96174	0.380303	0.194686	0.211021	0.207705	1.25706	0.730949	0.957935	0.631723	0.567973	1.41676	0.863012	0.523164	0.582255	1.20005	0.713581	0.102686	0.371038	0.785152	0.612453	0.588103	0.0101136	0.620662	0.272917	0.0451093	0.328147	0.729835
2020-01-31	0.128797	0.169719	0.806901	0.629207	0.926287	0.36528	0.186971	0.202625	0.199572	1.20887	0.70207	0.922136	0.607967	0.546653	1.36223	0.829533	0.503051	0.560006	1.15333	0.686944	0.0987808	0.356994	0.755072	0.589636	0.565821	0.00966222	0.597314	0.262575	0.0433009	0.316114	0.702943
2020-02-01	0.127992	0.168569	0.800642	0.623974	0.918239	0.362581	0.185648	0.201182	0.197812	1.19904	0.696496	0.914442	0.602653	0.541913	1.35089	0.82274	0.498794	0.555378	1.14407	0.681067	0.097958	0.354001	0.748861	0.584575	0.561089	0.00960268	0.592248	0.26037	0.0429687	0.31333	0.696794
2020-02-02	0.129542	0.169632	0.805926	0.626936	0.921684	0.365195	0.187017	0.202709	0.19915	1.20586	0.701525	0.918481	0.605499	0.544424	1.35883	0.827907	0.5017	0.558443	1.15147	0.684037	0.0984755	0.355787	0.753091	0.587069	0.563948	0.00973684	0.595055	0.261698	0.0433116	0.314427	0.699393
2020-02-03	0.129562	0.167553	0.796565	0.617154	0.90532	0.361433	0.185156	0.200784	0.196908	1.18947	0.694311	0.903494	0.596019	0.535796	1.34095	0.817724	0.495036	0.55066	1.13777	0.672792	0.0970528	0.350464	0.742804	0.577297	0.555571	0.00977692	0.585761	0.257814	0.042937	0.308674	0.686944
2020-02-04	0.128802	0.16838	0.800047	0.622026	0.914198	0.362596	0.185695	0.201288	0.197707	1.19674	0.696534	0.9112	0.600753	0.540143	1.34864	0.821792	0.497928	0.554195	1.14302	0.678603	0.0977197	0.353032	0.74739	0.582389	0.559588	0.00968647	0.590394	0.259676	0.043013	0.311851	0.693709
2020-02-05	0.137057	0.1743	0.829375	0.639035	0.934597	0.376998	0.193222	0.209664	0.205119	1.23509	0.724233	0.934594	0.617104	0.554602	1.39322	0.850603	0.514242	0.571504	1.18417	0.695832	0.100655	0.363213	0.771218	0.596894	0.575868	0.0103965	0.606514	0.267238	0.0448874	0.318414	0.709113
2020-02-06	0.142013	0.180072	0.856971	0.659649	0.964227	0.389666	0.199732	0.216752	0.211963	1.27557	0.748574	0.964571	0.637002	0.572458	1.43903	0.878759	0.531135	0.590184	1.22349	0.718129	0.103932	0.374989	0.79648	0.615989	0.594556	0.0107822	0.626076	0.275911	0.0464143	0.328463	0.731585
2020-02-07	0.137098	0.176618	0.839831	0.649857	0.95264	0.381221	0.195314	0.211831	0.207627	1.25329	0.732329	0.951154	0.627591	0.564144	1.4131	0.861954	0.52165	0.580145	1.19946	0.708255	0.102233	0.36911	0.782645	0.607687	0.585149	0.0103581	0.616797	0.271541	0.0453112	0.324752	0.722839
2020-02-08	0.130399	0.167111	0.794844	0.613989	0.899218	0.361002	0.184983	0.200666	0.196535	1.18515	0.693496	0.898378	0.592938	0.53295	1.33652	0.815542	0.493353	0.548519	1.13507	0.668921	0.0966386	0.348834	0.74007	0.573886	0.553032	0.009868	0.582749	0.256638	0.0429383	0.306468	0.68229
2020-02-09	0.122198	0.157799	0.75025	0.580994	0.852054	0.340471	0.174425	0.189158	0.185467	1.12004	0.654045	0.850483	0.561093	0.504388	1.26275	0.770116	0.46616	0.518499	1.07158	0.633308	0.0913788	0.329955	0.699444	0.543404	0.523066	0.00922544	0.551438	0.24273	0.0404547	0.290494	0.646523
2020-02-10	0.129549	0.164924	0.784718	0.604838	0.884753	0.356658	0.182792	0.198338	0.194069	1.16879	0.685159	0.884636	0.584083	0.524935	1.31838	0.804851	0.486624	0.540842	1.12044	0.658644	0.0952591	0.343757	0.729823	0.565005	0.545015	0.00982378	0.574058	0.25292	0.0424596	0.301446	0.671297
2020-02-11	0.127329	0.162607	0.773562	0.596859	0.873577	0.351469	0.180116	0.195412	0.191292	1.15276	0.675186	0.87313	0.576386	0.518044	1.30015	0.793549	0.479913	0.533474	1.10459	0.650098	0.093974	0.339165	0.719829	0.557704	0.53772	0.00964613	0.566487	0.249534	0.0418241	0.297682	0.662826
2020-02-12	0.125779	0.160776	0.764814	0.590289	0.864105	0.34746	0.178057	0.193171	0.189124	1.1399	0.667483	0.863567	0.570043	0.512351	1.2856	0.784616	0.474546	0.527535	1.09212	0.642984	0.0929313	0.335415	0.711799	0.551609	0.53177	0.00952603	0.560252	0.246772	0.0413419	0.294466	0.655641
2020-02-13	0.124893	0.158225	0.753037	0.579477	0.846901	0.34244	0.175529	0.190493	0.186261	1.1207	0.657849	0.847294	0.55958	0.502874	1.26436	0.772144	0.466662	0.518518	1.07508	0.63081	0.0913082	0.329429	0.699778	0.541081	0.522324	0.00948486	0.549984	0.242391	0.0407938	0.288485	0.642565
2020-02-14	0.134725	0.165469	0.788834	0.600636	0.872703	0.359942	0.184667	0.200647	0.195297	1.16789	0.691509	0.876538	0.579928	0.520891	1.31911	0.8074	0.486708	0.539852	1.12536	0.652366	0.0949358	0.342046	0.729107	0.559258	0.542486	0.0103271	0.57004	0.251756	0.0430611	0.296831	0.662058
2020-02-15	0.129272	0.161598	0.769639	0.589586	0.859537	0.3505	0.179731	0.195151	0.190443	1.14287	0.673349	0.861368	0.569307	0.511502	1.29	0.788562	0.476058	0.528566	1.09844	0.641197	0.0930236	0.335422	0.713562	0.549861	0.531891	0.00985734	0.559567	0.246834	0.0418302	0.292604	0.652117
2020-02-16	0.12585	0.161473	0.767978	0.593468	0.869348	0.348756	0.178702	0.193843	0.189885	1.14531	0.669969	0.868412	0.573123	0.51515	1.29154	0.788029	0.476755	0.530099	1.09674	0.646616	0.093398	0.337153	0.715198	0.554762	0.534509	0.00952028	0.563273	0.248042	0.0414751	0.296304	0.659629
2020-02-17	0.137134	0.17028	0.811286	0.620069	0.902832	0.369739	0.189633	0.205956	0.200789	1.20336	0.710318	0.905523	0.598722	0.537871	1.35861	0.830911	0.501343	0.55643	1.1577	0.674018	0.0978987	0.352895	0.7513	0.577937	0.559634	0.0104778	0.588492	0.259711	0.0441667	0.307243	0.684946
2020-02-18	0.135665	0.171241	0.815142	0.626493	0.914994	0.37083	0.190102	0.206337	0.201644	1.21239	0.712394	0.915835	0.604972	0.543633	1.36799	0.835649	0.50489	0.56088	1.16365	0.681812	0.0987521	0.356229	0.757013	0.584791	0.564835	0.0103146	0.594604	0.26212	0.044198	0.311626	0.694219
2020-02-19	0.138818	0.177119	0.84264	0.649962	0.951144	0.382893	0.196225	0.212896	0.20838	1.25552	0.735553	0.950762	0.627665	0.564124	1.41609	0.864368	0.522703	0.581012	1.20321	0.707893	0.102344	0.369359	0.783988	0.607275	0.585595	0.0105195	0.616888	0.271751	0.045569	0.3241	0.721677
2020-02-20	0.135017	0.170736	0.812659	0.624971	0.913079	0.369627	0.189475	0.205642	0.201019	1.20907	0.71008	0.913711	0.603507	0.542333	1.36414	0.833191	0.503481	0.559371	1.16015	0.680244	0.0984944	0.355328	0.754945	0.583465	0.563396	0.0102595	0.593161	0.261452	0.0440436	0.311001	0.692771
2020-02-21	0.13717	0.171274	0.815777	0.624688	0.910515	0.371558	0.190535	0.206892	0.201866	1.21115	0.713806	0.912585	0.603198	0.541942	1.36713	0.835779	0.504515	0.560126	1.16426	0.679315	0.098573	0.355414	0.756189	0.582537	0.563599	0.0104631	0.592881	0.261549	0.0443502	0.309941	0.69079
2020-02-22	0.130196	0.167518	0.796613	0.616164	0.903048	0.361651	0.185295	0.200973	0.196949	1.18856	0.694737	0.901774	0.595049	0.534881	1.34017	0.81754	0.494722	0.55016	1.1377	0.671476	0.0969439	0.349995	0.742215	0.576118	0.554854	0.00984045	0.584816	0.257483	0.0429923	0.307829	0.685207
2020-02-23	0.123449	0.159977	0.760468	0.589584	0.865191	0.344978	0.176716	0.191618	0.187974	1.13594	0.6627	0.863236	0.569398	0.511882	1.28052	0.780759	0.472736	0.525912	1.08626	0.642827	0.092699	0.334771	0.709387	0.551604	0.530684	0.00930961	0.559594	0.246265	0.0409709	0.295019	0.6565
2020-02-24	0.147735	0.179363	0.855616	0.648854	0.940628	0.390918	0.200628	0.218087	0.211905	1.26426	0.751036	0.946199	0.626449	0.562563	1.42857	0.875157	0.527032	0.58419	1.22029	0.704121	0.102679	0.36975	0.789212	0.603496	0.58649	0.0113626	0.615791	0.27218	0.0468419	0.319749	0.713553
2020-02-25	0.147794	0.18306	0.872291	0.666125	0.969429	0.397651	0.203964	0.221541	0.215903	1.2933	0.763943	0.972629	0.643185	0.57779	1.46029	0.893262	0.538851	0.597975	1.24468	0.723948	0.105197	0.37916	0.807442	0.620721	0.601299	0.0113007	0.6322	0.279047	0.0475172	0.329867	0.735463
2020-02-26	0.150941	0.187023	0.891158	0.680614	0.990582	0.406236	0.208365	0.226319	0.220571	1.32135	0.780437	0.993807	0.657176	0.590363	1.49195	0.912601	0.550534	0.610952	1.27161	0.739715	0.107481	0.3874	0.824957	0.634243	0.614365	0.0115401	0.645952	0.28511	0.0485408	0.337071	0.751512
2020-02-27	0.150295	0.186056	0.886593	0.67692	0.985037	0.404195	0.207324	0.225195	0.219447	1.31439	0.776517	0.988358	0.653607	0.587147	1.48413	0.907879	0.547644	0.607714	1.26507	0.735651	0.106907	0.385316	0.820603	0.630749	0.611066	0.0114937	0.642445	0.28358	0.0483028	0.335169	0.747303
2020-02-28	0.158535	0.194581	0.92765	0.706168	1.0259	0.423315	0.217185	0.235985	0.229669	1.37326	0.813261	1.0305	0.681819	0.612402	1.5511	0.949446	0.572302	0.634767	1.32338	0.766947	0.111624	0.402159	0.857311	0.657478	0.63783	0.0121546	0.670195	0.296003	0.0506475	0.348926	0.778276
2020-02-29	0.147265	0.189122	0.899435	0.695261	1.01863	0.408414	0.209265	0.226988	0.222383	1.34156	0.784572	1.01742	0.67143	0.603521	1.51279	0.922965	0.558432	0.620946	1.2845	0.757574	0.109408	0.394964	0.837749	0.649968	0.626154	0.0111372	0.659888	0.29057	0.0485638	0.347198	0.772899
2020-03-01	0.121657	0.157864	0.96877	0.805208	0.953764	0.432151	0.194759	0.231275	0.179063	1.48712	1.06175	1.19156	0.728513	0.584363	1.7588	1.12246	0.32187	0.629787	1.38523	0.7499	0.108389	0.406479	0.852503	0.828047	0.782915	0.0268571	0.759207	0.396401	0.0686456	0.376568	0.732022
2020-03-02	0.149841	0.17772	1.07928	0.873849	1.02606	0.485713	0.221259	0.261858	0.203631	1.63533	1.17748	1.28748	0.791845	0.636586	1.9351	1.2384	0.368479	0.693623	1.54056	0.813117	0.119094	0.444498	0.940451	0.891455	0.851282	0.0302591	0.823999	0.429969	0.0765305	0.402668	0.787076
2020-03-03	0.148452	0.177302	1.07765	0.874422	1.02748	0.484635	0.220577	0.261123	0.202987	1.63461	1.17614	1.2888	0.792261	0.636802	1.93417	1.23752	0.36712	0.69323	1.53846	0.813709	0.119049	0.444508	0.939791	0.892639	0.851704	0.030186	0.824533	0.43027	0.0764109	0.403433	0.788205
2020-03-04	0.148331	0.177674	1.0803	0.877356	1.03124	0.48568	0.220973	0.261621	0.203345	1.63935	1.17921	1.29332	0.794877	0.638856	1.93974	1.24097	0.367685	0.695204	1.54233	0.816464	0.119398	0.445883	0.942414	0.895884	0.854506	0.0302486	0.827297	0.431722	0.0765966	0.404995	0.791106
2020-03-05	0.143687	0.171443	1.04192	0.845168	0.993006	0.468611	0.21331	0.25251	0.196302	1.58017	1.13708	1.24562	0.76577	0.615525	1.86976	1.19635	0.355055	0.670153	1.48742	0.786478	0.115083	0.429675	0.908523	0.862694	0.823228	0.0291887	0.796949	0.415872	0.0738776	0.389868	0.761752
2020-03-06	0.152932	0.18229	1.1077	0.898252	1.05526	0.49825	0.22683	0.268504	0.208746	1.67968	1.20881	1.32378	0.813882	0.654215	1.98752	1.27174	0.377592	0.71237	1.5813	0.835867	0.12233	0.456704	0.965775	0.91679	0.874955	0.0310357	0.847005	0.44199	0.0785428	0.414281	0.809507
2020-03-07	0.132077	0.166309	1.01715	0.838368	0.990305	0.455027	0.205786	0.244101	0.189263	1.55488	1.11314	1.23891	0.758888	0.60916	1.83924	1.17484	0.340948	0.658806	1.45359	0.780567	0.113297	0.424242	0.892251	0.859967	0.815651	0.028301	0.790495	0.412658	0.0720901	0.390253	0.759937
2020-03-08	0.127453	0.16155	0.988791	0.816524	0.965101	0.442061	0.199767	0.237019	0.183713	1.51294	1.08246	1.20701	0.739033	0.593128	1.78957	1.14288	0.330792	0.640966	1.41324	0.760276	0.110248	0.412965	0.867988	0.838037	0.794291	0.0274897	0.769894	0.401921	0.0700768	0.380484	0.740624
2020-03-09	0.158031	0.184795	1.12029	0.903001	1.05867	0.504912	0.230413	0.272541	0.21209	1.69372	1.22128	1.32942	0.818481	0.658254	2.00438	1.28334	0.384205	0.71858	1.59863	0.840116	0.123329	0.45993	0.97456	0.919908	0.879972	0.0314678	0.8515	0.444273	0.0794478	0.415025	0.812016
2020-03-10	0.152757	0.179986	1.09215	0.882446	1.03542	0.491844	0.224236	0.265314	0.206387	1.65315	1.1911	1.29969	0.799734	0.643044	1.95627	1.25222	0.373655	0.701268	1.55873	0.821059	0.120384	0.449143	0.950938	0.899644	0.859788	0.0306468	0.832111	0.434181	0.0774479	0.406143	0.794224
2020-03-11	0.151405	0.178455	1.08291	0.875073	1.02681	0.487664	0.222321	0.263051	0.204623	1.63925	1.18104	1.28886	0.793047	0.637661	1.93982	1.24167	0.370452	0.695365	1.54555	0.814202	0.119372	0.445376	0.942928	0.892158	0.852598	0.030386	0.825158	0.430554	0.0767922	0.402775	0.787619
2020-03-12	0.151024	0.177612	1.0775	0.870093	1.02072	0.48534	0.221323	0.261847	0.20371	1.6305	1.175	1.28137	0.788567	0.634097	1.92949	1.23515	0.368861	0.691682	1.53776	0.809549	0.118732	0.442933	0.937975	0.886887	0.84779	0.0302431	0.820465	0.428098	0.0764101	0.400321	0.782939
2020-03-13	0.155572	0.18233	1.10566	0.89185	1.04586	0.498201	0.227285	0.268866	0.209206	1.6722	1.20548	1.31317	0.808339	0.650057	1.97888	1.26692	0.378915	0.709417	1.57783	0.829762	0.121765	0.454154	0.96209	0.908753	0.86906	0.0310475	0.840984	0.438793	0.0784088	0.410072	0.802198
2020-03-14	0.140243	0.173205	1.05696	0.866324	1.02143	0.473732	0.214738	0.254535	0.197538	1.61125	1.15558	1.27903	0.784453	0.629982	1.90614	1.21829	0.356365	0.682917	1.50992	0.806446	0.117385	0.4391	0.925229	0.887127	0.843193	0.0294796	0.81687	0.426371	0.0749233	0.401999	0.783726
2020-03-15	0.137635	0.170629	1.0417	0.854759	1.00816	0.466717	0.211462	0.250688	0.194517	1.58886	1.13911	1.26219	0.773931	0.621472	1.87961	1.20119	0.350816	0.673381	1.48823	0.79571	0.115757	0.433099	0.912247	0.875581	0.83187	0.0290402	0.805962	0.420689	0.0738392	0.396881	0.773567
2020-03-16	0.160033	0.186681	1.13138	0.911235	1.06804	0.510043	0.232826	0.275369	0.214318	1.70984	1.23321	1.34137	0.825983	0.664333	2.02349	1.29568	0.388313	0.725453	1.61438	0.847754	0.1245	0.46423	0.983928	0.92807	0.888048	0.0317898	0.859268	0.448317	0.0802363	0.418621	0.81919
2020-03-17	0.157145	0.184064	1.11608	0.900089	1.05545	0.50293	0.22946	0.271432	0.21121	1.68781	1.2168	1.32525	0.815815	0.65608	1.99736	1.27877	0.382561	0.716048	1.59269	0.837421	0.122901	0.458375	0.971094	0.917093	0.8771	0.0313428	0.848753	0.442845	0.0791486	0.413814	0.809553
2020-03-18	0.15278	0.177053	1.07215	0.861703	1.00926	0.483675	0.220973	0.261282	0.203423	1.61864	1.16822	1.26799	0.781185	0.628417	1.91564	1.2269	0.36876	0.686842	1.52965	0.801615	0.117851	0.439269	0.931684	0.87704	0.839908	0.0301521	0.812566	0.42393	0.0760398	0.395379	0.774064
2020-03-19	0.156647	0.182629	1.10674	0.891229	1.04453	0.498965	0.227785	0.269401	0.209679	1.67246	1.20631	1.31187	0.807857	0.649764	1.97925	1.26738	0.379924	0.709597	1.5792	0.829136	0.121777	0.454062	0.962435	0.907642	0.868562	0.0310998	0.840402	0.438473	0.0784892	0.409387	0.801151
2020-03-20	0.158674	0.185669	1.12568	0.90754	1.06407	0.507308	0.231487	0.273818	0.213077	1.70206	1.2272	1.33615	0.822585	0.661543	2.01423	1.28962	0.385973	0.722106	1.60635	0.844345	0.123937	0.462213	0.979329	0.924593	0.884382	0.0316165	0.85578	0.446508	0.0798298	0.417163	0.816161
2020-03-21	0.1489	0.181464	1.10563	0.902643	1.06284	0.496199	0.225283	0.2669	0.20727	1.68214	1.20796	1.33177	0.817531	0.656767	1.99016	1.27252	0.374294	0.713129	1.57903	0.840143	0.122534	0.458033	0.966398	0.923198	0.878795	0.030889	0.851126	0.444211	0.0783813	0.417916	0.815435
2020-03-22	0.140782	0.173948	1.06155	0.870194	1.02603	0.475766	0.215648	0.255619	0.198375	1.61834	1.16062	1.28477	0.787951	0.632784	1.91453	1.22363	0.357863	0.685918	1.51649	0.810052	0.117902	0.441045	0.929287	0.891125	0.846952	0.0296059	0.820518	0.428277	0.0752481	0.403824	0.787262
2020-03-23	0.165858	0.19385	1.17511	0.94704	1.11024	0.529649	0.241716	0.285906	0.222497	1.77647	1.28101	1.39422	0.858406	0.690373	2.10231	1.34607	0.403072	0.753693	1.67685	0.881083	0.129354	0.482383	1.02219	0.964723	0.922899	0.0330099	0.893028	0.465938	0.0833361	0.435226	0.851568
2020-03-24	0.161808	0.188972	1.14543	0.922898	1.08185	0.516314	0.235653	0.278726	0.216917	1.7314	1.2486	1.35862	0.836536	0.672798	2.04898	1.31195	0.392988	0.734581	1.63447	0.858616	0.126071	0.47012	0.996287	0.940059	0.899389	0.0321796	0.870264	0.454059	0.081232	0.424071	0.829787
2020-03-25	0.158623	0.184092	1.11497	0.896545	1.05023	0.502919	0.229722	0.271643	0.211473	1.68369	1.21498	1.31937	0.812748	0.653781	1.9926	1.27612	0.383311	0.714424	1.5908	0.834041	0.122589	0.456967	0.969069	0.912637	0.873838	0.0313503	0.84542	0.441075	0.0790763	0.411478	0.805501
2020-03-26	0.162584	0.192739	1.17042	0.947499	1.11248	0.526757	0.23997	0.283998	0.220853	1.7733	1.27688	1.39596	0.858591	0.690254	2.09837	1.34291	0.399658	0.752148	1.67064	0.881644	0.129141	0.481983	1.01981	0.966543	0.92304	0.0328165	0.893448	0.466207	0.0829937	0.436567	0.853365
2020-03-27	0.162524	0.190574	1.15571	0.932376	1.09344	0.520729	0.237548	0.281012	0.218652	1.74804	1.26009	1.37287	0.845062	0.67958	2.06863	1.32435	0.396007	0.741587	1.64928	0.867471	0.127288	0.474769	1.00571	0.950094	0.908539	0.032451	0.879198	0.458734	0.0819583	0.428745	0.838699
2020-03-28	0.14787	0.184239	1.12544	0.924822	1.09133	0.50399	0.228214	0.270598	0.209914	1.71783	1.231	1.36598	0.837296	0.672271	2.03213	1.29846	0.378445	0.727981	1.60803	0.860974	0.12516	0.468401	0.986124	0.947772	0.899961	0.0313551	0.872021	0.455185	0.0797721	0.429765	0.837406
2020-03-29	0.145894	0.184649	1.12997	0.932716	1.10228	0.505253	0.228363	0.270933	0.210015	1.7286	1.23693	1.37867	0.84422	0.677572	2.04468	1.30586	0.378191	0.73235	1.61498	0.868452	0.125962	0.471787	0.991765	0.957168	0.907347	0.0314206	0.879451	0.459111	0.0800835	0.434524	0.84589
2020-03-30	0.168228	0.198307	1.20339	0.972467	1.14111	0.541914	0.247049	0.292311	0.227383	1.82166	1.31245	1.43231	0.88131	0.708628	2.15568	1.37984	0.411652	0.772743	1.71751	0.904823	0.132656	0.494941	1.04785	0.991465	0.947488	0.0337662	0.916997	0.478475	0.0853359	0.447613	0.875292
2020-03-31	0.166585	0.196981	1.19581	0.967282	1.1354	0.538324	0.245317	0.290297	0.22578	1.81105	1.3044	1.42491	0.87656	0.704749	2.14308	1.37163	0.408654	0.768198	1.70679	0.900028	0.131887	0.492161	1.04162	0.98648	0.942368	0.0335395	0.912105	0.475933	0.0847957	0.445478	0.870933
2020-04-01	0.138644	0.218679	1.31495	1.01659	1.29013	0.660657	0.278118	0.341183	0.22785	1.98914	1.45861	1.39285	0.828177	0.772367	2.22706	1.37571	0.813565	0.81163	1.8143	0.927263	0.154935	0.521899	1.0625	1.05497	0.919265	0.059706	0.947528	0.555909	0.105473	0.489936	1.01658
2020-04-02	0.140468	0.220613	1.32617	1.02444	1.29963	0.666336	0.280643	0.344218	0.229993	2.00527	1.4708	1.40348	0.834713	0.778396	2.24534	1.38721	0.820235	0.8183	1.82979	0.934412	0.156174	0.52606	1.07135	1.0628	0.926498	0.0601874	0.954857	0.560137	0.106352	0.493455	1.02404
2020-04-03	0.141674	0.218547	1.31201	1.01002	1.2794	0.659404	0.278292	0.341071	0.228378	1.98034	1.45402	1.38321	0.823567	0.767718	2.21834	1.37141	0.810336	0.808493	1.81029	0.921221	0.154157	0.51921	1.059	1.04655	0.914036	0.0594267	0.941479	0.551982	0.105133	0.485399	1.00795
2020-04-04	0.108188	0.183077	1.10632	0.866175	1.1053	0.55527	0.231977	0.285402	0.189071	1.68457	1.23055	1.18838	0.703763	0.657224	1.8832	1.16053	0.688055	0.686205	1.52634	0.790196	0.131447	0.442951	0.896751	0.902925	0.78145	0.0506024	0.807147	0.474508	0.0890017	0.420918	0.871404
2020-04-05	0.114037	0.196147	1.1866	0.9316	1.1902	0.595428	0.248333	0.305722	0.202168	1.80941	1.32064	1.27853	0.756482	0.706666	2.0221	1.24548	0.738827	0.736791	1.63706	0.849913	0.141244	0.476005	0.962492	0.972074	0.840056	0.0543616	0.868071	0.510548	0.0955223	0.453524	0.938448
2020-04-06	0.122109	0.206512	1.24789	0.976913	1.24656	0.626329	0.261679	0.321938	0.213288	1.90003	1.38798	1.3403	0.793754	0.741257	2.1241	1.30901	0.776068	0.773983	1.72165	0.891219	0.148257	0.499597	1.01148	1.01833	0.881373	0.0570742	0.910341	0.535165	0.100388	0.474701	0.982764
2020-04-07	0.140252	0.218392	1.31199	1.01183	1.28272	0.659298	0.277949	0.340788	0.227933	1.98216	1.45456	1.38596	0.824727	0.768948	2.21989	1.37191	0.810923	0.809042	1.81024	0.922894	0.154338	0.519849	1.05946	1.04911	0.915371	0.0594877	0.943135	0.553114	0.105175	0.486854	1.01064
2020-04-08	0.140549	0.218592	1.31308	1.01244	1.28335	0.659857	0.278223	0.341106	0.228178	1.98357	1.45569	1.38675	0.825261	0.769427	2.22153	1.37298	0.811518	0.809641	1.81174	0.923444	0.154442	0.520197	1.06028	1.04965	0.915958	0.0595292	0.943704	0.553427	0.105257	0.487072	1.01113
2020-04-09	0.138427	0.2146	1.28879	0.9931	1.2585	0.647685	0.273191	0.334891	0.224107	1.94626	1.42858	1.36017	0.809603	0.754779	2.17991	1.34741	0.796308	0.794478	1.77824	0.905797	0.151524	0.510359	1.04051	1.02937	0.898563	0.0584073	0.925688	0.542808	0.103295	0.477571	0.991521
2020-04-10	0.141356	0.218462	1.31168	1.01013	1.27974	0.659219	0.278155	0.34093	0.228233	1.98021	1.45377	1.38341	0.823593	0.767772	2.21809	1.37117	0.810252	0.808401	1.80983	0.921325	0.154154	0.519208	1.05883	1.0468	0.914075	0.0594241	0.941575	0.55207	0.105115	0.485568	1.00823
2020-04-11	0.124276	0.203525	1.22712	0.955258	1.21595	0.616188	0.258325	0.317399	0.211044	1.86294	1.36322	1.30979	0.777078	0.725248	2.08404	1.28569	0.761381	0.759441	1.69305	0.871399	0.145247	0.489369	0.993239	0.993765	0.862717	0.0559411	0.890251	0.522884	0.0985868	0.462475	0.958413
2020-04-12	0.118485	0.196581	1.18633	0.925636	1.17943	0.595592	0.249342	0.306524	0.203512	1.80317	1.31856	1.2695	0.752616	0.70259	2.01662	1.24355	0.73677	0.734852	1.63675	0.844403	0.140633	0.473857	0.960775	0.963739	0.835614	0.0541539	0.862609	0.506836	0.0953612	0.448811	0.929713
2020-04-13	0.141287	0.217601	1.30617	1.00522	1.27314	0.656487	0.277112	0.339601	0.227438	1.97121	1.44745	1.37658	0.819703	0.76409	2.20819	1.36522	0.806629	0.8048	1.80224	0.916833	0.153439	0.516789	1.05421	1.04145	0.909739	0.0591517	0.937005	0.54933	0.104657	0.482989	1.003
2020-04-14	0.140981	0.220204	1.32317	1.02106	1.29475	0.664887	0.280208	0.343603	0.229731	1.99966	1.46715	1.39869	0.832143	0.775912	2.23934	1.38377	0.818033	0.816124	1.82567	0.931316	0.155714	0.524493	1.06865	1.0589	0.923618	0.0600153	0.951725	0.558205	0.106086	0.491486	1.02014
2020-04-15	0.137257	0.21092	1.26586	0.973766	1.23307	0.636246	0.268638	0.329183	0.220521	1.90994	1.40265	1.33344	0.79413	0.740217	2.13967	1.32296	0.781593	0.779829	1.74662	0.888143	0.148661	0.500688	1.02156	1.00871	0.881346	0.0573116	0.907695	0.53211	0.101417	0.467741	0.971415
2020-04-16	0.135321	0.207037	1.24214	0.954706	1.20847	0.624369	0.263756	0.32314	0.216587	1.87333	1.37612	1.30722	0.778727	0.725793	2.09887	1.29794	0.766681	0.764967	1.7139	0.870748	0.145793	0.491018	1.00221	0.988658	0.86423	0.0562101	0.889942	0.52163	0.099497	0.458323	0.952005
2020-04-17	0.139934	0.215316	1.29236	0.994409	1.25935	0.649556	0.274216	0.336038	0.225077	1.95019	1.43209	1.36175	0.81092	0.755889	2.18469	1.35073	0.798041	0.796236	1.78319	0.906973	0.151799	0.511262	1.04302	1.03019	0.899987	0.0585202	0.926933	0.54341	0.103547	0.477738	0.99213
2020-04-18	0.127767	0.209513	1.26334	0.983677	1.25225	0.634361	0.265907	0.326732	0.217217	1.91815	1.40352	1.34879	0.800157	0.746806	2.14574	1.3237	0.783926	0.781924	1.74302	0.897326	0.149556	0.503892	1.02261	1.02341	0.888346	0.0575998	0.916732	0.538458	0.101502	0.476305	0.987034
2020-04-19	0.114851	0.191287	1.15468	0.901555	1.14908	0.579674	0.242579	0.298256	0.197937	1.75569	1.28358	1.23656	0.732933	0.684265	1.96336	1.21056	0.717319	0.715439	1.59309	0.822443	0.136943	0.461434	0.935307	0.938892	0.813776	0.0527302	0.840158	0.493698	0.0928324	0.437328	0.905817
2020-04-20	0.13842	0.209715	1.25728	0.964474	1.21979	0.632075	0.267316	0.32736	0.219677	1.89427	1.39231	1.32032	0.787018	0.733368	2.12282	1.31323	0.775411	0.773714	1.7348	0.879635	0.147382	0.49634	1.01394	0.998075	0.873383	0.0568317	0.899079	0.52682	0.100664	0.462413	0.960843
2020-04-21	0.139954	0.216036	1.297	0.998596	1.265	0.651853	0.275085	0.337149	0.225735	1.95781	1.43742	1.36758	0.814228	0.759022	2.19307	1.35576	0.801108	0.799283	1.78958	0.9108	0.152406	0.513315	1.04692	1.03476	0.903674	0.0587512	0.930826	0.545747	0.103933	0.479948	0.996608
2020-04-22	0.138005	0.211459	1.26882	0.97549	1.23494	0.637761	0.269367	0.330036	0.221169	1.91384	1.40575	1.33572	0.795631	0.741571	2.14419	1.32589	0.783238	0.781481	1.7507	0.889709	0.148953	0.501662	1.02381	1.01029	0.882998	0.0574267	0.909312	0.533009	0.10164	0.468392	0.972869
2020-04-23	0.136084	0.209061	1.25467	0.965112	1.22208	0.630628	0.266274	0.326283	0.218585	1.89302	1.39024	1.32159	0.787081	0.733642	2.12072	1.31126	0.774671	0.772923	1.73118	0.880249	0.147342	0.496246	1.01252	0.999724	0.873522	0.0568035	0.899629	0.527377	0.10052	0.463567	0.962757
2020-04-24	0.13676	0.206858	1.23999	0.950899	1.20245	0.6234	0.263698	0.322907	0.216732	1.8679	1.37307	1.30169	0.775996	0.723071	2.09335	1.29508	0.764647	0.762979	1.71095	0.86725	0.145324	0.489404	0.999915	0.983909	0.861143	0.0560396	0.88643	0.519381	0.0992725	0.455804	0.947167
2020-04-25	0.12541	0.201628	1.2141	0.941968	1.19729	0.609814	0.256168	0.314509	0.209567	1.83997	1.34778	1.2911	0.766808	0.715406	2.05918	1.27115	0.752267	0.750412	1.67512	0.859238	0.143389	0.483058	0.98188	0.978772	0.851233	0.0552405	0.877918	0.515365	0.0974644	0.45504	0.943572
2020-04-26	0.134878	0.211814	1.27327	0.98356	1.24776	0.639758	0.269452	0.330491	0.220823	1.92527	1.41212	1.34747	0.801407	0.747335	2.15576	1.33187	0.787512	0.785655	1.7568	0.897125	0.149943	0.50507	1.02861	1.02039	0.88953	0.0577861	0.916754	0.537783	0.10211	0.473758	0.983164
2020-04-27	0.142496	0.218093	1.30851	1.00578	1.27317	0.657725	0.277835	0.340394	0.228142	1.97349	1.44966	1.37717	0.820378	0.764619	2.21107	1.36731	0.807667	0.80586	1.80547	0.917336	0.15359	0.517277	1.05578	1.04158	0.910457	0.0592157	0.937554	0.549544	0.104815	0.482867	1.00297
2020-04-28	0.138281	0.209391	1.25528	0.962838	1.21767	0.631076	0.26691	0.326856	0.219353	1.89115	1.39006	1.31806	0.785702	0.732133	2.11935	1.31111	0.774146	0.772454	1.73205	0.878142	0.147138	0.495515	1.0123	0.996343	0.871919	0.0567379	0.897556	0.525919	0.100502	0.461595	0.959163
2020-04-29	0.142508	0.217755	1.30632	1.00378	1.27045	0.656642	0.27743	0.339874	0.227838	1.96987	1.44714	1.37438	0.818801	0.763122	2.20709	1.36493	0.806212	0.804414	1.80246	0.915506	0.153301	0.516299	1.05393	1.03939	0.908698	0.0591058	0.935693	0.548424	0.104632	0.481802	1.00082
2020-04-30	0.144648	0.216748	1.29835	0.993785	1.25563	0.652836	0.276454	0.338386	0.227383	1.95392	1.43711	1.36011	0.811318	0.755831	2.19025	1.3555	0.80002	0.798313	1.79149	0.906341	0.151976	0.511775	1.04649	1.02758	0.900292	0.0586136	0.92644	0.542658	0.103899	0.47576	0.98898
2020-05-01	0.116553	0.171621	1.16866	0.83762	1.13678	0.589729	0.269166	0.325035	0.19651	1.70385	1.29206	1.18254	0.708445	0.690085	1.8116	1.20277	0.783247	0.69344	1.70873	0.839165	0.14603	0.452212	0.855659	0.814837	0.75736	0.0569547	0.756304	0.4122	0.0834856	0.403702	0.8303
2020-05-02	0.112562	0.170708	1.16702	0.840474	1.14386	0.588677	0.268155	0.324105	0.194997	1.70557	1.29168	1.18754	0.710212	0.692434	1.81125	1.2022	0.78444	0.693614	1.70742	0.842614	0.146408	0.453144	0.854653	0.819025	0.759144	0.0570842	0.758627	0.413658	0.0833627	0.406616	0.835396
2020-05-03	0.11731	0.183521	1.25963	0.911589	1.24413	0.635153	0.288746	0.349312	0.20912	1.84544	1.39576	1.28907	0.769602	0.751021	1.95741	1.29885	0.849207	0.74992	1.84412	0.914552	0.158665	0.490824	0.922698	0.889861	0.822509	0.0618441	0.822541	0.448717	0.0899728	0.442697	0.90855
2020-05-04	0.125752	0.196608	1.34935	0.976431	1.33256	0.6804	0.309328	0.374204	0.224044	1.9768	1.49515	1.38074	0.824358	0.804441	2.09679	1.39135	0.909644	0.803311	1.97545	0.979591	0.169954	0.52575	0.988418	0.953126	0.881032	0.0662445	0.881054	0.480633	0.0963817	0.474152	0.973125
2020-05-05	0.127696	0.197518	1.35375	0.977996	1.33342	0.682706	0.310589	0.375612	0.225269	1.98159	1.49944	1.38257	0.825936	0.805731	2.10274	1.39543	0.911688	0.805468	1.98145	0.980927	0.170274	0.526834	0.991559	0.954093	0.882761	0.0663763	0.882567	0.481382	0.0966979	0.474301	0.973785
2020-05-06	0.139709	0.203728	1.38546	0.991387	1.34418	0.699217	0.319352	0.38552	0.233459	2.01828	1.53117	1.39924	0.838758	0.816769	2.14678	1.42543	0.927624	0.821616	2.02527	0.992979	0.172886	0.535471	1.01431	0.963856	0.896713	0.067436	0.895245	0.487849	0.0989748	0.477194	0.981813
2020-05-07	0.142051	0.207969	1.41507	1.01326	1.37437	0.714124	0.326071	0.393681	0.238241	2.06211	1.56414	1.43027	0.857152	0.834786	2.19303	1.45609	0.947838	0.839372	2.06875	1.01498	0.176679	0.54718	1.03602	0.985356	0.91636	0.0689127	0.914951	0.498619	0.101089	0.48798	1.00385
2020-05-08	0.142309	0.20779	1.41334	1.01156	1.3717	0.713274	0.325743	0.393252	0.238089	2.05912	1.56206	1.42776	0.855788	0.833388	2.1901	1.45418	0.946417	0.838213	2.06609	1.01322	0.176397	0.546332	1.03473	0.983545	0.914914	0.0688046	0.913447	0.497778	0.100966	0.486989	1.00192
2020-05-09	0.142478	0.211336	1.44052	1.03372	1.40391	0.726845	0.331584	0.400499	0.241839	2.10149	1.59307	1.4597	0.874104	0.851646	2.2337	1.48291	0.966161	0.855107	2.10656	1.03581	0.180181	0.557894	1.05477	1.00604	0.934424	0.0702687	0.93329	0.50872	0.102905	0.498693	1.02539
2020-05-10	0.125127	0.19234	1.3172	0.950665	1.29543	0.664325	0.302348	0.36558	0.219472	1.92714	1.45863	1.34371	0.803002	0.783215	2.04546	1.35749	0.886547	0.783457	1.9277	0.95338	0.165543	0.51225	0.964743	0.927109	0.858273	0.064536	0.857961	0.467917	0.0940884	0.460695	0.946055
2020-05-11	0.135351	0.192937	1.30795	0.932278	1.26113	0.660299	0.302056	0.364378	0.221515	1.90164	1.44421	1.31494	0.789335	0.768074	2.02468	1.34466	0.873654	0.774611	1.91098	0.933242	0.162686	0.504096	0.957385	0.905111	0.843971	0.0634737	0.842099	0.458714	0.0934425	0.44735	0.921223
2020-05-12	0.136675	0.197135	1.3386	0.956075	1.29488	0.675667	0.30883	0.37269	0.22611	1.9482	1.47875	1.34897	0.809169	0.787678	2.0732	1.37672	0.895237	0.79332	1.95629	0.95735	0.166781	0.516668	0.979918	0.9289	0.865127	0.0650626	0.86347	0.470449	0.0956298	0.459516	0.945839
2020-05-13	0.137701	0.200398	1.36244	0.974587	1.32113	0.687619	0.314098	0.379154	0.229682	1.98441	1.50561	1.37545	0.824597	0.802928	2.11093	1.40166	0.912026	0.807873	1.99154	0.976104	0.169966	0.526447	0.997443	0.947407	0.881583	0.0662985	0.880095	0.479577	0.097331	0.468981	0.96499
2020-05-14	0.139908	0.204994	1.39498	0.999001	1.35514	0.703977	0.32142	0.388076	0.234818	2.03296	1.54197	1.41018	0.845071	0.823042	2.16197	1.43545	0.934455	0.827491	2.03941	1.00072	0.17419	0.539462	1.02132	0.97154	0.903442	0.0679411	0.902071	0.491606	0.0996539	0.481166	0.989806
2020-05-15	0.143404	0.209239	1.42305	1.01839	1.38087	0.718185	0.328002	0.39597	0.239763	2.07315	1.57275	1.43738	0.861588	0.839017	2.20509	1.46414	0.952854	0.843941	2.08026	1.02004	0.177592	0.550041	1.04184	0.990145	0.921118	0.0692713	0.919624	0.501138	0.10166	0.490231	1.00861
2020-05-16	0.131828	0.200103	1.36813	0.985453	1.34128	0.690116	0.314345	0.379943	0.228558	1.99964	1.51432	1.39242	0.8327	0.811877	2.12347	1.40942	0.919703	0.813185	2.0017	0.987983	0.171659	0.531289	1.00194	0.960353	0.890066	0.0669289	0.88948	0.485014	0.0977285	0.476809	0.979578
2020-05-17	0.122979	0.18918	1.29569	0.935247	1.2745	0.653468	0.297393	0.359596	0.215853	1.89578	1.43485	1.32195	0.789962	0.770513	2.01211	1.33535	0.872129	0.770692	1.89625	0.937934	0.162855	0.503926	0.94899	0.912111	0.844332	0.0634877	0.84404	0.46033	0.0925515	0.453265	0.930773
2020-05-18	0.137542	0.197474	1.34005	0.956353	1.29465	0.67644	0.309283	0.373182	0.226587	1.94953	1.48008	1.34918	0.809526	0.787907	2.07503	1.378	0.895775	0.793963	1.95821	0.957517	0.166852	0.516932	0.980942	0.928904	0.865528	0.0650937	0.863769	0.470575	0.0957343	0.459359	0.945686
2020-05-19	0.142303	0.209465	1.4263	1.02222	1.38725	0.719738	0.328513	0.396696	0.239848	2.07941	1.57687	1.44314	0.864582	0.842167	2.21093	1.4679	0.955881	0.846292	2.08541	1.02409	0.178214	0.551879	1.04429	0.994391	0.92428	0.0695073	0.922983	0.50304	0.10189	0.492647	1.01325
2020-05-20	0.145526	0.214014	1.45709	1.04412	1.41686	0.735285	0.33563	0.405278	0.245075	2.12413	1.61086	1.47403	0.883137	0.860216	2.25858	1.49954	0.976426	0.864517	2.13038	1.04602	0.182038	0.563731	1.06682	1.01565	0.94412	0.0709995	0.942774	0.513819	0.10409	0.503145	1.03487
2020-05-21	0.140332	0.204315	1.38915	0.993765	1.34719	0.701095	0.320244	0.386578	0.234162	2.02339	1.53515	1.40253	0.840812	0.818729	2.15235	1.42916	0.929946	0.823731	2.0306	0.995322	0.173308	0.536795	1.017	0.966075	0.898917	0.067602	0.897409	0.489015	0.0992389	0.478238	0.98402
2020-05-22	0.142749	0.207706	1.41209	1.01007	1.36921	0.712676	0.325548	0.392973	0.238061	2.05668	1.56046	1.42551	0.854622	0.832159	2.18783	1.45272	0.94524	0.837301	2.0641	1.01163	0.176154	0.545617	1.03379	0.981886	0.913683	0.0687127	0.912137	0.497036	0.100878	0.486043	1.0001
2020-05-23	0.132396	0.202097	1.38277	0.996891	1.35755	0.697455	0.317571	0.383906	0.230733	2.02195	1.53085	1.40879	0.842223	0.8213	2.14668	1.42476	0.930054	0.822144	2.02337	0.999579	0.173625	0.537322	1.01271	0.971809	0.900222	0.0676915	0.899748	0.490656	0.0987735	0.482681	0.991445
2020-05-24	0.128374	0.197729	1.35447	0.977867	1.33274	0.683101	0.310853	0.375885	0.225585	1.98197	1.5	1.38224	0.82593	0.805625	2.10349	1.39598	0.911802	0.805708	1.98232	0.980704	0.17027	0.526861	0.992049	0.953744	0.882771	0.0663777	0.882491	0.48131	0.0967496	0.473994	0.973297
2020-05-25	0.144846	0.209585	1.42377	1.01746	1.37846	0.718626	0.328393	0.396338	0.240326	2.07272	1.57303	1.43572	0.861032	0.83825	2.20541	1.46447	0.952512	0.843954	2.08092	1.0189	0.177472	0.549756	1.04229	0.988734	0.920562	0.069231	0.918874	0.500661	0.101714	0.489231	1.00688
2020-05-26	0.142987	0.20699	1.40623	1.005	1.36165	0.70977	0.324336	0.391447	0.237342	2.04727	1.55368	1.41816	0.85048	0.827989	2.17828	1.44646	0.940824	0.83358	2.0553	1.00644	0.175298	0.543015	1.02946	0.976658	0.909278	0.0683823	0.907621	0.494533	0.100461	0.483272	0.994597
2020-05-27	0.141688	0.205374	1.3955	0.997554	1.35173	0.704341	0.321826	0.388434	0.235464	2.03187	1.5419	1.4077	0.84414	0.821851	2.16178	1.43548	0.933769	0.827281	2.03968	0.999007	0.173992	0.538956	1.02161	0.969495	0.902493	0.0678719	0.900879	0.49087	0.0996936	0.479773	0.987347
2020-05-28	0.141175	0.203722	1.38342	0.988169	1.33841	0.698286	0.319158	0.38516	0.233656	2.01351	1.52829	1.39428	0.836319	0.81412	2.14266	1.42285	0.92526	0.819907	2.02182	0.989499	0.172377	0.533999	1.01273	0.960111	0.894152	0.0672454	0.892451	0.486242	0.0988318	0.474972	0.977635
2020-05-29	0.141561	0.201092	1.36257	0.97062	1.31253	0.687904	0.314762	0.379663	0.230945	1.98045	1.5043	1.36888	0.821893	0.799663	2.1089	1.40065	0.909801	0.806789	1.99062	0.971537	0.169395	0.524917	0.997334	0.942129	0.878798	0.0660937	0.876769	0.477572	0.0973451	0.465522	0.958777
2020-05-30	0.133132	0.195059	1.32736	0.950573	1.28944	0.669855	0.305842	0.369266	0.223438	1.93442	1.46723	1.34182	0.804106	0.783143	2.05717	1.36587	0.889158	0.78738	1.94055	0.95221	0.165746	0.513312	0.971815	0.92444	0.859647	0.0646476	0.858341	0.467775	0.0948235	0.457838	0.94182
2020-05-31	0.127867	0.189913	1.29473	0.929301	1.26226	0.65327	0.297993	0.359941	0.217301	1.889	1.43191	1.31229	0.785775	0.765617	2.00774	1.33288	0.868492	0.76862	1.89341	0.931209	0.161974	0.501508	0.948025	0.904489	0.839994	0.0631674	0.839002	0.457335	0.0924894	0.448395	0.921925
2020-06-01	0.172776	0.223946	1.47067	1.03833	1.35207	0.730242	0.345599	0.402602	0.231939	1.89114	1.3579	1.24762	0.873334	0.717298	2.16584	1.32132	0.826096	0.739925	1.8438	0.819084	0.15366	0.456118	0.9275	0.79223	0.842295	0.0895676	0.810208	0.480067	0.103371	0.44358	1.02685
2020-06-02	0.175848	0.23034	1.515	1.07194	1.39756	0.752053	0.355677	0.414419	0.238106	1.94917	1.39818	1.28784	0.901204	0.740047	2.23179	1.36074	0.851466	0.762166	1.89829	0.845199	0.15847	0.470165	0.954734	0.817977	0.868758	0.0924932	0.835852	0.495535	0.106473	0.458665	1.06144
2020-06-03	0.177993	0.233698	1.53761	1.08846	1.41948	0.763232	0.36091	0.420533	0.241475	1.97849	1.4189	1.30765	0.915001	0.751345	2.26525	1.38095	0.864279	0.773527	1.92638	0.858133	0.160875	0.477249	0.96882	0.830604	0.881965	0.0939243	0.848601	0.503154	0.10806	0.465895	1.0781
2020-06-04	0.184376	0.245187	1.61618	1.14702	1.49803	0.80198	0.378923	0.441619	0.252768	2.0809	1.49057	1.37779	0.963722	0.791174	2.38186	1.451	0.909041	0.812976	2.02346	0.903797	0.169322	0.502017	1.01741	0.875422	0.9284	0.0990108	0.893519	0.530133	0.113565	0.49188	1.13781
2020-06-05	0.188504	0.249523	1.64367	1.16546	1.52131	0.815712	0.385524	0.449277	0.25745	2.11581	1.51623	1.40001	0.979394	0.804105	2.42206	1.47587	0.924284	0.826832	2.05837	0.918505	0.172119	0.510416	1.03505	0.889442	0.94369	0.10059	0.908147	0.538685	0.115503	0.499449	1.15547
2020-06-06	0.172515	0.230783	1.52252	1.08183	1.41383	0.755396	0.356778	0.415852	0.237667	1.96088	1.40384	1.29939	0.908727	0.745948	2.24421	1.36669	0.856622	0.765831	1.90561	0.852209	0.159608	0.473091	0.958053	0.825721	0.875192	0.0933976	0.842414	0.499962	0.106977	0.464321	1.07387
2020-06-07	0.163251	0.2212	1.46194	1.04139	1.36289	0.725112	0.342201	0.398948	0.227283	1.88401	1.34724	1.25063	0.874303	0.717533	2.15566	1.31185	0.823063	0.735287	1.82857	0.8199	0.153458	0.454602	0.919117	0.794963	0.841574	0.0899349	0.810267	0.481188	0.102706	0.44777	1.03523
2020-06-08	0.181544	0.239274	1.57517	1.11592	1.45592	0.781803	0.3696	0.430688	0.247066	2.02721	1.45332	1.34057	0.937931	0.770122	2.32084	1.41454	0.885569	0.792401	1.97304	0.87963	0.164872	0.48902	0.992218	0.851593	0.903913	0.0963032	0.869789	0.515818	0.110695	0.477917	1.10579
2020-06-09	0.186332	0.247983	1.63479	1.16042	1.51565	0.811201	0.38326	0.44668	0.255615	2.10495	1.50769	1.39387	0.974942	0.800374	2.40935	1.46768	0.919548	0.822334	2.04668	0.914318	0.171286	0.507822	1.02907	0.88565	0.939177	0.100169	0.903906	0.536316	0.114872	0.497679	1.1512
2020-06-10	0.1868	0.248334	1.63685	1.16162	1.51704	0.812244	0.383779	0.447277	0.256026	2.10749	1.50966	1.39534	0.976001	0.801259	2.41231	1.46957	0.920654	0.823376	2.04937	0.915313	0.171483	0.508429	1.03044	0.886561	0.940242	0.10027	0.90491	0.536883	0.115018	0.498119	1.15225
2020-06-11	0.18773	0.251006	1.65582	1.17642	1.53736	0.82154	0.388031	0.452276	0.258517	2.1325	1.52677	1.41302	0.988203	0.811195	2.44065	1.48637	0.931593	0.832881	2.0725	0.926743	0.173573	0.514493	1.04197	0.897914	0.951758	0.101563	0.916102	0.54368	0.116344	0.504881	1.1677
2020-06-12	0.190101	0.252294	1.66254	1.17946	1.54003	0.825027	0.389862	0.454352	0.260187	2.14039	1.53347	1.41678	0.991052	0.813639	2.45005	1.49271	0.935023	0.83631	2.08172	0.929432	0.174143	0.516357	1.04674	0.900153	0.954813	0.101805	0.918901	0.545137	0.116826	0.50564	1.1697
2020-06-13	0.181149	0.246656	1.63129	1.16312	1.52302	0.809019	0.381683	0.445013	0.253222	2.10276	1.503	1.39675	0.976321	0.801192	2.4057	1.46363	0.918635	0.820438	2.03989	0.915559	0.17132	0.507407	1.02525	0.887942	0.939577	0.100461	0.904713	0.537405	0.114598	0.500456	1.15688
2020-06-14	0.168225	0.23395	1.55177	1.11087	1.45786	0.769201	0.362429	0.422712	0.2393	2.00224	1.42849	1.33369	0.931696	0.764304	2.28973	1.3915	0.874758	0.780329	1.9384	0.873668	0.163311	0.483249	0.973889	0.848243	0.895841	0.0959969	0.862959	0.513123	0.108988	0.479349	1.10746
2020-06-15	0.189193	0.252069	1.66199	1.17998	1.5414	0.824674	0.389598	0.454076	0.259775	2.14008	1.5327	1.41735	0.991334	0.813816	2.4495	1.49205	0.934898	0.836008	2.08061	0.929688	0.174156	0.516304	1.04611	0.900593	0.954921	0.101861	0.91908	0.54535	0.116782	0.506151	1.17075
2020-06-16	0.185177	0.24652	1.62522	1.15369	1.50692	0.806443	0.381005	0.444054	0.254093	2.09265	1.49884	1.38578	0.969278	0.79572	2.39525	1.45907	0.914176	0.817516	2.03466	0.909005	0.170288	0.504857	1.02302	0.880518	0.933708	0.0995888	0.898648	0.533205	0.114199	0.494816	1.14456
2020-06-17	0.183193	0.244292	1.61092	1.14392	1.49444	0.799314	0.377596	0.440094	0.25172	2.07441	1.48554	1.37402	0.961005	0.788905	2.37429	1.44617	0.906209	0.810312	2.01657	0.901243	0.16882	0.500464	1.0139	0.87308	0.92567	0.0987499	0.890943	0.528678	0.113192	0.490746	1.13509
2020-06-18	0.182593	0.242061	1.59486	1.13119	1.47683	0.791461	0.374027	0.435889	0.249684	2.05314	1.47111	1.35882	0.950538	0.780393	2.35024	1.43199	0.896906	0.80227	1.99709	0.89144	0.167034	0.495304	1.00421	0.863305	0.915826	0.097636	0.88136	0.522836	0.112071	0.48487	1.12169
2020-06-19	0.179862	0.237924	1.56712	1.11103	1.45015	0.777734	0.367591	0.428373	0.245512	2.01721	1.44565	1.33464	0.93368	0.766582	2.30921	1.40716	0.881206	0.788326	1.96257	0.875635	0.164092	0.486625	0.986889	0.847897	0.89967	0.0958904	0.865772	0.513532	0.110124	0.476078	1.10142
2020-06-20	0.1645	0.222399	1.46941	1.04626	1.36893	0.728856	0.344015	0.401048	0.228605	1.89344	1.35425	1.25651	0.878471	0.720981	2.16654	1.31863	0.827178	0.739056	1.83812	0.823813	0.154207	0.456867	0.923954	0.798662	0.845666	0.0903506	0.81417	0.483453	0.103233	0.449725	1.03981
2020-06-21	0.158642	0.216862	1.43503	1.02396	1.34137	0.711619	0.33565	0.391368	0.222482	1.85012	1.32196	1.22958	0.859377	0.705179	2.1165	1.2874	0.808271	0.721711	1.79411	0.805886	0.150768	0.446462	0.901661	0.781739	0.826897	0.0884498	0.796276	0.473083	0.100807	0.44082	1.01891
2020-06-22	0.179359	0.237814	1.56691	1.1114	1.45103	0.777589	0.367467	0.428247	0.245296	2.01718	1.44532	1.33505	0.933907	0.766737	2.30906	1.40689	0.881198	0.788211	1.96208	0.875843	0.16411	0.486629	0.9866	0.848208	0.899795	0.0959288	0.865936	0.51369	0.110107	0.476401	1.10209
2020-06-23	0.181857	0.241042	1.58811	1.12636	1.47049	0.788113	0.372449	0.434049	0.248641	2.04443	1.46489	1.35302	0.946486	0.777069	2.34027	1.42593	0.8931	0.798874	1.98865	0.887641	0.166324	0.493201	0.999967	0.859617	0.911929	0.0972186	0.877607	0.520605	0.111597	0.482787	1.11688
2020-06-24	0.181618	0.237857	1.56441	1.10686	1.44306	0.776582	0.367282	0.427939	0.245885	2.01272	1.44378	1.32979	0.930568	0.764163	2.30456	1.40512	0.879226	0.787022	1.96022	0.872739	0.163635	0.485493	0.985881	0.844622	0.897072	0.0955058	0.86309	0.511678	0.109946	0.473594	1.096
2020-06-25	0.154244	0.2069	1.36549	0.97077	1.26907	0.67744	0.319904	0.37289	0.212969	1.75887	1.2589	1.16596	0.815347	0.669264	2.01289	1.22564	0.768376	0.686829	1.70882	0.764631	0.143186	0.424363	0.859078	0.740975	0.785166	0.0838152	0.755802	0.448619	0.0959409	0.416814	0.963929
2020-06-26	0.159851	0.219905	1.45645	1.0405	1.36395	0.722131	0.340475	0.397036	0.225355	1.87829	1.34133	1.24935	0.873041	0.716315	2.14845	1.30639	0.820589	0.732448	1.82031	0.818686	0.153114	0.453287	0.914725	0.794418	0.83982	0.0898922	0.808823	0.480685	0.102304	0.448328	1.03609
2020-06-27	0.16854	0.233812	1.55034	1.10933	1.45547	0.768534	0.362169	0.422391	0.23926	2.00016	1.42731	1.33188	0.930494	0.763349	2.28747	1.39031	0.873846	0.779621	1.93684	0.872545	0.16312	0.482736	0.973148	0.847047	0.894775	0.0958584	0.861892	0.512428	0.10889	0.478528	1.10563
2020-06-28	0.180385	0.23935	1.5772	1.11886	1.46089	0.782679	0.369855	0.431035	0.246847	2.03049	1.45476	1.344	0.940147	0.77185	2.32427	1.41609	0.887016	0.793381	1.97488	0.881693	0.1652	0.489845	0.993024	0.853908	0.905778	0.0965745	0.871707	0.517133	0.110829	0.479651	1.10959
2020-06-29	0.179543	0.237532	1.56456	1.10924	1.44784	0.776464	0.366987	0.427671	0.245102	2.01393	1.44329	1.33249	0.932177	0.765346	2.30545	1.40486	0.879775	0.787041	1.95936	0.874225	0.163826	0.485835	0.985271	0.846538	0.898216	0.0957368	0.864376	0.512707	0.109945	0.475322	1.09967
2020-06-30	0.182212	0.242315	1.59725	1.1336	1.4805	0.792588	0.374485	0.436447	0.249806	2.05654	1.47312	1.36167	0.952441	0.781912	2.35397	1.43401	0.898398	0.803456	1.99976	0.893217	0.16734	0.496139	1.00549	0.865175	0.917531	0.097852	0.883059	0.523927	0.112236	0.486125	1.12449
2020-07-01	0.17629	0.237588	1.49026	1.1672	1.614	0.830873	0.396873	0.458484	0.233428	1.89645	1.41296	1.22891	1.06046	0.815312	2.26137	1.44949	0.782608	0.817413	2.21013	0.854618	0.175897	0.402322	0.852017	0.741717	0.733675	0.0743062	0.858055	0.460408	0.0985808	0.528011	1.07659
2020-07-02	0.175313	0.234328	1.4684	1.14785	1.58573	0.818456	0.391111	0.451787	0.230634	1.86794	1.39257	1.20906	1.043	0.80213	2.22742	1.42808	0.771003	0.805187	2.17709	0.840902	0.173097	0.396446	0.840436	0.729683	0.722605	0.0731148	0.84439	0.453011	0.0971705	0.518642	1.0579
2020-07-03	0.174626	0.232516	1.4564	1.13743	1.57063	0.811657	0.387941	0.448107	0.22904	1.85235	1.38134	1.19833	1.03359	0.795003	2.20884	1.41633	0.764641	0.798494	2.159	0.833478	0.17158	0.393217	0.833989	0.723181	0.716554	0.0724699	0.836985	0.449008	0.0963925	0.513647	1.0479
2020-07-04	0.161576	0.221426	1.39153	1.09409	1.51577	0.776266	0.370469	0.428058	0.216777	1.77213	1.31872	1.15096	0.993804	0.763612	2.11306	1.35376	0.731001	0.763711	2.06489	0.800232	0.164658	0.375622	0.793847	0.69476	0.685655	0.0695753	0.80325	0.431123	0.0919832	0.496099	1.01074
2020-07-05	0.15491	0.213113	1.33987	1.05441	1.46141	0.747546	0.356691	0.412157	0.208469	1.70664	1.26962	1.10899	0.957703	0.735773	2.03494	1.30357	0.703918	0.735459	1.9885	0.771016	0.158637	0.361668	0.763998	0.669449	0.66033	0.0670347	0.77388	0.415387	0.0885538	0.478357	0.974418
2020-07-06	0.177154	0.23605	1.47865	1.15501	1.59503	0.824081	0.393865	0.454952	0.232486	1.88072	1.40243	1.2168	1.04955	0.807259	2.24267	1.43799	0.776338	0.810718	2.19205	0.846319	0.174222	0.399224	0.846655	0.734334	0.727532	0.0735863	0.849871	0.455926	0.0978626	0.521638	1.06417
2020-07-07	0.180256	0.244246	1.53296	1.20216	1.66336	0.854839	0.408206	0.471604	0.239693	1.95127	1.45322	1.26537	1.09214	0.839503	2.32671	1.49114	0.80512	0.840999	2.27389	0.879906	0.181086	0.413834	0.875815	0.763752	0.754909	0.0765042	0.883373	0.474037	0.101382	0.544239	1.10939
2020-07-08	0.179745	0.242818	1.52348	1.19388	1.65134	0.849461	0.405702	0.468696	0.238446	1.93893	1.44435	1.25685	1.08466	0.833847	2.31202	1.48185	0.80009	0.835704	2.25958	0.874016	0.179882	0.411283	0.870739	0.758591	0.75012	0.0759925	0.8775	0.470861	0.100768	0.54026	1.10144
2020-07-09	0.178339	0.239324	1.5004	1.17397	1.62256	0.836407	0.399606	0.46162	0.23535	1.909	1.42276	1.23632	1.06667	0.820216	2.27635	1.45928	0.787869	0.822853	2.22485	0.859812	0.176978	0.405074	0.8583	0.746156	0.738506	0.0747585	0.863327	0.463202	0.0992707	0.530748	1.08239
2020-07-10	0.176799	0.234997	1.47163	1.14885	1.58607	0.820097	0.392012	0.4528	0.231572	1.87157	1.39587	1.21047	1.04399	0.803055	2.23178	1.43111	0.772612	0.806795	2.18145	0.841942	0.173328	0.397335	0.84291	0.730497	0.723982	0.0732061	0.845508	0.453566	0.0974085	0.51867	1.05824
2020-07-11	0.168395	0.228563	1.43481	1.12563	1.55778	0.800153	0.382058	0.441403	0.224221	1.82648	1.36011	1.18471	1.02259	0.785996	2.1779	1.39569	0.753597	0.7872	2.12842	0.823804	0.169535	0.387333	0.819558	0.715081	0.706636	0.0716261	0.827029	0.443814	0.0948837	0.509716	1.03894
2020-07-12	0.159686	0.219365	1.37895	1.0848	1.50329	0.769312	0.367104	0.424182	0.21465	1.7563	1.30671	1.14104	0.985331	0.757037	2.09417	1.34157	0.724428	0.756872	2.0464	0.793315	0.163229	0.37222	0.786427	0.68879	0.67954	0.0689736	0.796278	0.427399	0.0911423	0.492049	1.00237
2020-07-13	0.176952	0.236457	1.4817	1.15818	1.59994	0.825861	0.394656	0.45588	0.232743	1.88484	1.4052	1.21995	1.05239	0.809355	2.24757	1.44101	0.777982	0.812472	2.19679	0.84848	0.174658	0.400038	0.848077	0.736255	0.72914	0.0737738	0.852003	0.457093	0.0980517	0.523287	1.06739
2020-07-14	0.18045	0.243907	1.53041	1.19947	1.65917	0.853342	0.407543	0.470826	0.239487	1.9478	1.4509	1.26269	1.08973	0.837726	2.32259	1.4886	0.803738	0.839522	2.2699	0.878075	0.180716	0.413152	0.874635	0.762122	0.753554	0.0763453	0.881567	0.473048	0.101224	0.542831	1.10665
2020-07-15	0.179027	0.239316	1.49968	1.17232	1.61956	0.835889	0.39944	0.461409	0.235538	1.90773	1.42223	1.23483	1.06524	0.819228	2.27487	1.45849	0.787425	0.822339	2.22347	0.858825	0.176787	0.404889	0.858323	0.745237	0.737999	0.0746732	0.862387	0.462666	0.0992395	0.529707	1.08046
2020-07-16	0.176404	0.236225	1.48061	1.1579	1.59996	0.825311	0.394349	0.455536	0.232408	1.88363	1.40407	1.21953	1.0521	0.809075	2.24611	1.43998	0.77744	0.811934	2.19533	0.84816	0.174586	0.399736	0.847213	0.736011	0.728682	0.0737457	0.851655	0.456923	0.0979701	0.523322	1.06735
2020-07-17	0.177945	0.237163	1.48567	1.16055	1.60274	0.827996	0.395731	0.457109	0.233569	1.88966	1.40907	1.22263	1.05459	0.811125	2.25333	1.44481	0.780023	0.814569	2.20247	0.850368	0.175055	0.401116	0.850641	0.737851	0.730991	0.0739383	0.853934	0.458108	0.0983255	0.524162	1.06931
2020-07-18	0.170827	0.232266	1.45835	1.14456	1.58428	0.813326	0.388313	0.448639	0.22777	1.85658	1.38235	1.20452	1.03976	0.799142	2.21379	1.41862	0.765985	0.800162	2.16347	0.837561	0.172361	0.393682	0.832815	0.727049	0.718292	0.0728219	0.840818	0.451227	0.0964329	0.518412	1.05658
2020-07-19	0.163994	0.224557	1.41108	1.10926	1.53663	0.787149	0.375678	0.434074	0.21988	1.79696	1.33727	1.16696	1.00759	0.774225	2.14267	1.37276	0.741258	0.774417	2.09384	0.811364	0.166951	0.380901	0.805082	0.704413	0.695258	0.0705433	0.814433	0.43712	0.0932785	0.502918	1.02467
2020-07-20	0.175898	0.234737	1.47069	1.14921	1.58731	0.819688	0.391733	0.452498	0.231116	1.87072	1.39481	1.21059	1.04426	0.803144	2.23074	1.43028	0.772182	0.806398	2.18037	0.841985	0.173325	0.39707	0.841924	0.730598	0.723673	0.0732092	0.845499	0.453593	0.097329	0.519136	1.05899
2020-07-21	0.17739	0.238077	1.49261	1.1679	1.61419	0.832063	0.397528	0.45922	0.234118	1.89908	1.41536	1.22991	1.06116	0.81597	2.26453	1.4517	0.783776	0.818579	2.21329	0.855359	0.176062	0.402969	0.853827	0.742294	0.734672	0.0743713	0.858854	0.460803	0.0987543	0.528011	1.0768
2020-07-22	0.179312	0.241348	1.51361	1.18513	1.63855	0.843856	0.403101	0.465673	0.237188	1.92606	1.43515	1.24788	1.07677	0.827891	2.29668	1.47218	0.794851	0.830185	2.24466	0.867819	0.178618	0.408631	0.865516	0.753153	0.745122	0.0754542	0.871327	0.467519	0.100131	0.536023	1.09299
2020-07-23	0.182937	0.248037	1.55687	1.22109	1.68968	0.86819	0.414567	0.478957	0.24338	1.98176	1.47586	1.28525	1.10932	0.852695	2.36306	1.5144	0.817687	0.854134	2.3094	0.893725	0.183928	0.420286	0.8894	0.775757	0.766707	0.0777055	0.897238	0.481482	0.10296	0.552859	1.12693
2020-07-24	0.186485	0.252468	1.58441	1.24225	1.71867	0.883502	0.421912	0.487434	0.247808	2.01668	1.50203	1.30763	1.12857	0.86754	2.40471	1.54116	0.832126	0.869196	2.35013	0.909304	0.187138	0.427725	0.90531	0.789254	0.780209	0.0790603	0.912898	0.489873	0.104788	0.562322	1.1463
2020-07-25	0.17948	0.246374	1.54861	1.21806	1.68783	0.86394	0.412275	0.476373	0.241116	1.97232	1.4675	1.28126	1.10638	0.850064	2.35175	1.50661	0.813544	0.849969	2.29811	0.89081	0.183291	0.418018	0.883267	0.773427	0.763117	0.0774503	0.894147	0.479924	0.102359	0.552438	1.12543
2020-07-26	0.1687	0.230647	1.44909	1.13874	1.57721	0.808314	0.38581	0.445773	0.225917	1.84525	1.37336	1.19807	1.03439	0.794864	2.20025	1.40972	0.761206	0.795238	2.15014	0.833012	0.17141	0.391167	0.826936	0.723184	0.713934	0.0724256	0.836182	0.448781	0.0957979	0.516176	1.05175
2020-07-27	0.180843	0.243766	1.52904	1.19762	1.6561	0.852498	0.407199	0.470414	0.239489	1.94582	1.44972	1.26093	1.0881	0.836554	2.32024	1.48721	0.802975	0.838689	2.26766	0.876882	0.180479	0.412791	0.874168	0.761042	0.752773	0.076242	0.880406	0.472402	0.101145	0.541786	1.10466
2020-07-28	0.183955	0.249582	1.56669	1.22897	1.70071	0.873682	0.417175	0.481974	0.244862	1.99431	1.48513	1.29351	1.11648	0.858173	2.37803	1.52396	0.822852	0.859538	2.32401	0.899458	0.185106	0.422934	0.89493	0.780744	0.771566	0.0782039	0.902985	0.484571	0.103606	0.55648	1.13428
2020-07-29	0.187321	0.255686	1.60611	1.26165	1.74712	0.895848	0.427626	0.49408	0.250529	2.04504	1.52224	1.32749	1.14607	0.880729	2.43848	1.56243	0.843657	0.881353	2.38298	0.923019	0.189936	0.433556	0.916731	0.801297	0.791224	0.0802515	0.926554	0.497271	0.106185	0.571759	1.1651
2020-07-30	0.188017	0.257293	1.61667	1.2707	1.76015	0.901819	0.43042	0.497321	0.251967	2.05872	1.53214	1.33683	1.15424	0.886932	2.45479	1.57276	0.84925	0.887231	2.39887	0.929486	0.191258	0.4364	0.922457	0.806954	0.796533	0.0808134	0.93301	0.500757	0.106872	0.576063	1.17373
2020-07-31	0.188742	0.256404	1.60975	1.26313	1.74823	0.897736	0.428633	0.495217	0.251487	2.04924	1.5259	1.32937	1.14748	0.881967	2.44352	1.56588	0.845492	0.883205	2.388	0.92438	0.19023	0.434555	0.919376	0.802398	0.792827	0.0803705	0.927986	0.497999	0.106448	0.572049	1.16594
2020-08-01	0.171491	0.237396	1.45785	1.07601	1.52587	0.763177	0.373559	0.428002	0.310536	2.21617	1.57322	1.43466	1.03627	0.890061	2.19019	1.40311	0.970039	0.866103	1.89824	0.834638	0.141883	0.505311	0.776794	0.915674	0.657913	0.0748929	0.835904	0.463713	0.0995708	0.502726	0.917056
2020-08-02	0.165431	0.233471	1.43648	1.06453	1.51313	0.752032	0.367815	0.421475	0.305377	2.18863	1.55122	1.41986	1.02526	0.880585	2.15962	1.38275	0.958032	0.854561	1.8693	0.824992	0.140001	0.498906	0.762862	0.906591	0.648387	0.0740396	0.825997	0.458461	0.0980632	0.498803	0.908707
2020-08-03	0.184665	0.257257	1.5808	1.16832	1.65806	0.827558	0.404967	0.464007	0.336506	2.40488	1.70629	1.55793	1.12519	0.966426	2.37547	1.52152	1.05266	0.93957	2.05793	0.905972	0.153921	0.548293	0.841383	0.994479	0.713444	0.0812983	0.907257	0.503384	0.107951	0.546378	0.996252
2020-08-04	0.184656	0.257912	1.58524	1.17224	1.66415	0.829886	0.406063	0.465271	0.337359	2.41236	1.71124	1.56322	1.12897	0.969668	2.38236	1.52582	1.05594	0.942377	2.06354	0.908898	0.154383	0.54998	0.843364	0.997914	0.715462	0.0815627	0.91015	0.505026	0.108247	0.548424	0.999804
2020-08-05	0.185993	0.259624	1.59566	1.1798	1.67476	0.835343	0.408744	0.46834	0.339599	2.42806	1.72245	1.57329	1.13625	0.975923	2.39798	1.53585	1.06281	0.948536	2.07715	0.914787	0.155391	0.553563	0.849	1.00433	0.720165	0.0820907	0.916056	0.508295	0.10896	0.551912	1.0062
2020-08-06	0.186219	0.261062	1.60519	1.18791	1.68715	0.840339	0.411116	0.471072	0.341475	2.44378	1.733	1.58423	1.14407	0.982637	2.41267	1.54507	1.0697	0.954484	2.08927	0.920892	0.156368	0.557116	0.853432	1.0114	0.724492	0.0826416	0.922108	0.511713	0.109599	0.556065	1.01348
2020-08-07	0.186693	0.259652	1.59526	1.1786	1.67231	0.835125	0.408698	0.468276	0.339642	2.42641	1.7218	1.57159	1.13508	0.974927	2.39706	1.53542	1.06207	0.948055	2.07686	0.914013	0.155311	0.553213	0.849323	1.00316	0.719959	0.0820187	0.915333	0.507842	0.108943	0.551048	1.00488
2020-08-08	0.178329	0.2508	1.54257	1.14233	1.62304	0.807565	0.395031	0.452651	0.328047	2.34933	1.66558	1.52353	1.10018	0.944935	2.31883	1.48483	1.02836	0.917453	2.00757	0.885425	0.150303	0.53556	0.819691	0.972715	0.69625	0.0794609	0.886551	0.492024	0.105315	0.534981	0.974843
2020-08-09	0.175001	0.247981	1.52636	1.13208	1.60993	0.799095	0.390769	0.44779	0.324351	2.32666	1.64852	1.51007	1.09033	0.936467	2.29509	1.46931	1.01846	0.908283	1.98602	0.877181	0.148805	0.530342	0.810033	0.96427	0.688981	0.0787259	0.878194	0.487486	0.104188	0.53077	0.966684
2020-08-10	0.187128	0.261596	1.60802	1.18931	1.68856	0.841817	0.411886	0.471946	0.342177	2.44729	1.73589	1.58601	1.14541	0.983789	2.41668	1.54777	1.07123	0.955981	2.09314	0.922095	0.156612	0.557936	0.855356	1.01248	0.725752	0.0827476	0.923353	0.512364	0.1098	0.556483	1.01444
2020-08-11	0.189171	0.265636	1.63358	1.20933	1.71792	0.855205	0.418361	0.479379	0.347456	2.48748	1.76375	1.61285	1.16471	1.00036	2.45549	1.57241	1.08883	0.971475	2.12611	0.937427	0.159152	0.567065	0.868281	1.02971	0.737316	0.0841266	0.938641	0.520911	0.111532	0.56623	1.03189
2020-08-12	0.183823	0.257387	1.5824	1.17075	1.66253	0.828407	0.405299	0.464403	0.33667	2.40875	1.70832	1.56131	1.12754	0.968439	2.37832	1.52312	1.05436	0.940853	2.05969	0.907638	0.154134	0.549137	0.841495	0.996743	0.714199	0.0814513	0.908854	0.504341	0.108046	0.54793	0.998736
2020-08-13	0.18315	0.2547	1.56482	1.15609	1.64035	0.819188	0.4009	0.459342	0.333164	2.38008	1.68894	1.54156	1.1134	0.956303	2.35131	1.50612	1.0418	0.929957	2.03724	0.896557	0.152346	0.542651	0.83313	0.983996	0.70622	0.0804522	0.897853	0.498142	0.106865	0.540513	0.985676
2020-08-14	0.188878	0.263258	1.61776	1.19577	1.69712	0.846909	0.414428	0.474849	0.344356	2.46126	1.74622	1.59454	1.15162	0.989129	2.43106	1.55711	1.07733	0.961572	2.10602	0.927232	0.157526	0.561142	0.86098	1.01786	0.730129	0.0832064	0.928539	0.5152	0.110474	0.559256	1.0197
2020-08-15	0.183488	0.259245	1.59523	1.18245	1.68097	0.835146	0.408447	0.468038	0.339087	2.43083	1.72273	1.57717	1.13884	0.97813	2.39839	1.53558	1.06405	0.949077	2.07582	0.916331	0.155486	0.554106	0.847008	1.00706	0.720051	0.0822377	0.917431	0.509226	0.108898	0.554147	1.00946
2020-08-16	0.177571	0.2532	1.55942	1.15809	1.64811	0.81642	0.399142	0.457403	0.331168	2.37877	1.68459	1.54492	1.11539	0.957982	2.34533	1.50121	1.04129	0.928356	2.02865	0.897074	0.152096	0.542175	0.826704	0.986652	0.703947	0.0805155	0.898025	0.498578	0.106429	0.543455	0.989378
2020-08-17	0.19225	0.270916	1.66662	1.2347	1.7547	0.872515	0.426768	0.489023	0.354357	2.53885	1.79966	1.64679	1.18915	1.02135	2.50549	1.60427	1.11133	0.991372	2.16889	0.956938	0.162414	0.578748	0.885309	1.05145	0.752257	0.0858801	0.958125	0.531776	0.113779	0.578412	1.05384
2020-08-18	0.191216	0.268681	1.65241	1.22344	1.73809	0.865065	0.423173	0.484895	0.351438	2.51634	1.78412	1.63168	1.17829	1.01203	2.48385	1.59055	1.10147	0.982718	2.15058	0.948333	0.160995	0.57364	0.878192	1.04174	0.74582	0.0851058	0.949551	0.526976	0.112816	0.572889	1.04398
2020-08-19	0.184424	0.257364	1.58174	1.16944	1.65999	0.828051	0.40518	0.464256	0.336644	2.40679	1.7074	1.55946	1.12627	0.96735	2.37703	1.52244	1.0535	0.940239	2.05904	0.906763	0.154032	0.548716	0.841628	0.995496	0.713877	0.0813705	0.908024	0.503834	0.10801	0.547042	0.997344
2020-08-20	0.178473	0.245957	1.50974	1.11325	1.5778	0.790333	0.386923	0.4433	0.32174	2.29384	1.62896	1.48419	1.07212	0.92086	2.26778	1.45301	1.00402	0.896648	1.96609	0.863707	0.146884	0.52305	0.805075	0.947195	0.681303	0.0774984	0.865079	0.479837	0.103127	0.519768	0.94844
2020-08-21	0.177617	0.243185	1.49174	1.09844	1.55555	0.780897	0.382407	0.438107	0.318122	2.26472	1.60916	1.46427	1.05784	0.908604	2.24019	1.43561	0.99126	0.885547	1.94305	0.852484	0.145062	0.516456	0.796391	0.934348	0.67314	0.0764869	0.853926	0.473564	0.101915	0.512337	0.935308
2020-08-22	0.172963	0.240265	1.47598	1.09019	1.54664	0.772675	0.378154	0.433277	0.314284	2.24465	1.59298	1.45366	1.04993	0.901794	2.21771	1.4206	0.982513	0.877088	1.92164	0.845499	0.143684	0.511781	0.785979	0.927869	0.666116	0.0758698	0.846735	0.469767	0.1008	0.509619	0.929409
2020-08-23	0.16946	0.2389	1.46973	1.08893	1.54761	0.769436	0.376343	0.431244	0.31248	2.23901	1.58707	1.45237	1.04876	0.900765	2.20952	1.41474	0.980081	0.874276	1.91263	0.843941	0.143231	0.510397	0.780663	0.92733	0.663387	0.0757395	0.844983	0.468985	0.100336	0.510153	0.929452
2020-08-24	0.182829	0.253101	1.55429	1.1472	1.62683	0.813665	0.398271	0.456316	0.331078	2.36279	1.6773	1.52959	1.10483	0.94895	2.33509	1.49593	1.03422	0.923403	2.02382	0.889858	0.15127	0.538742	0.828178	0.976259	0.701437	0.079848	0.891208	0.494393	0.106158	0.53599	0.977734
2020-08-25	0.186546	0.258733	1.58918	1.17342	1.6644	0.831932	0.407181	0.46653	0.338443	2.41636	1.71506	1.5646	1.13009	0.970638	2.38766	1.52953	1.05767	0.944254	2.06912	0.910113	0.154686	0.550943	0.846488	0.998644	0.717193	0.0816668	0.911466	0.505658	0.108535	0.548396	1.00023
2020-08-26	0.180593	0.249224	1.53001	1.12853	1.59973	0.800945	0.392096	0.449231	0.326011	2.32501	1.6509	1.5046	1.08684	0.9335	2.29834	1.47253	1.01767	0.908774	1.99239	0.875503	0.148871	0.530149	0.815683	0.960247	0.690457	0.0785577	0.876874	0.486399	0.104508	0.527013	0.961568
2020-08-27	0.176161	0.242153	1.48601	1.09515	1.55167	0.777904	0.380878	0.436367	0.316767	2.25709	1.6032	1.46	1.05469	0.905889	2.23192	1.43014	0.987932	0.882394	1.93534	0.849771	0.144548	0.514689	0.792774	0.931703	0.670578	0.0762462	0.851155	0.47208	0.101513	0.511119	0.932823
2020-08-28	0.180469	0.247178	1.5163	1.1166	1.58134	0.79375	0.388695	0.445312	0.323346	2.30209	1.63566	1.48849	1.07534	0.92363	2.27709	1.45924	1.00762	0.900144	1.97501	0.866566	0.147454	0.524976	0.809447	0.949813	0.684221	0.0777507	0.868027	0.481389	0.103591	0.520838	0.950804
2020-08-29	0.175322	0.244064	1.49963	1.10816	1.57254	0.785061	0.384182	0.44019	0.31925	2.2812	1.61863	1.47768	1.06724	0.916659	2.25343	1.44338	0.998514	0.891277	1.9523	0.859348	0.14601	0.520098	0.798278	0.943241	0.676803	0.0771139	0.860576	0.477474	0.10241	0.518185	0.944893
2020-08-30	0.168831	0.238908	1.47032	1.09021	1.55012	0.769752	0.376441	0.431367	0.312485	2.24088	1.58791	1.45418	1.05	0.901827	2.21071	1.41535	0.980908	0.874852	1.91318	0.844787	0.143327	0.510797	0.780475	0.928553	0.663676	0.0758178	0.845781	0.469476	0.100366	0.511034	0.930825
2020-08-31	0.181352	0.250259	1.53635	1.1332	1.60634	0.804267	0.393723	0.451095	0.327366	2.33464	1.65775	1.51082	1.09133	0.937362	2.30787	1.47863	1.02189	0.912541	2.00066	0.879127	0.149488	0.532346	0.819074	0.964218	0.693321	0.0788829	0.880505	0.488412	0.104941	0.52919	0.965542
2020-09-01	0.0788177	0.0652773	0.973431	0.486387	0.387446	0.475809	0.202024	0.242478	0.0663151	1.13595	0.927274	0.987405	0.656381	0.619179	1.27635	0.900222	0.77105	0.714235	1.20978	0.753731	0.119144	0.432728	0.885172	0.596643	0.749917	0.0889478	0.549068	0.368362	0.111655	0.171299	0.370534
2020-09-02	0.0780696	0.0641252	0.947443	0.473063	0.37687	0.463252	0.196945	0.236295	0.0654157	1.10559	0.902745	0.95882	0.637625	0.601336	1.24264	0.876292	0.74914	0.694137	1.17813	0.731811	0.115781	0.420388	0.860657	0.579332	0.728386	0.0863069	0.533668	0.357733	0.108476	0.16635	0.360082
2020-09-03	0.0779172	0.0631675	0.919411	0.458529	0.36535	0.449779	0.191618	0.229765	0.064866	1.07284	0.876399	0.926917	0.616801	0.581457	1.20646	0.850533	0.72487	0.671963	1.1443	0.707302	0.112066	0.4067	0.833789	0.559993	0.704434	0.08333	0.516699	0.345884	0.104952	0.160832	0.348539
2020-09-04	0.0792154	0.063617	0.915764	0.456308	0.363626	0.448168	0.191231	0.229197	0.065641	1.06855	0.873191	0.920605	0.612894	0.577594	1.20211	0.847283	0.720425	0.668078	1.14053	0.702367	0.111406	0.404154	0.829434	0.556133	0.699849	0.0826839	0.51377	0.343569	0.104302	0.15975	0.346493
2020-09-05	0.0738894	0.0604164	0.888058	0.443234	0.353126	0.434293	0.184766	0.221637	0.0617735	1.03628	0.846282	0.897554	0.597013	0.562955	1.16495	0.821423	0.701489	0.650089	1.10463	0.684998	0.108428	0.393626	0.806248	0.542294	0.681938	0.0807574	0.499828	0.334893	0.101573	0.155727	0.337219
2020-09-06	0.070832	0.0589204	0.882884	0.441307	0.351518	0.431479	0.18308	0.219783	0.0597264	1.0303	0.840911	0.896629	0.59592	0.562217	1.15745	0.816434	0.699966	0.648294	1.09694	0.684486	0.108149	0.392855	0.80326	0.541811	0.680889	0.0808024	0.498352	0.334481	0.101364	0.155545	0.336337
2020-09-07	0.0785821	0.063608	0.924158	0.46083	0.367191	0.452129	0.192668	0.231007	0.0653695	1.07837	0.880967	0.931271	0.619747	0.584204	1.21276	0.854944	0.728355	0.675233	1.15034	0.710606	0.11261	0.408647	0.837922	0.562616	0.707778	0.0837086	0.519222	0.347516	0.105456	0.16159	0.35023
2020-09-08	0.0777195	0.0630534	0.918532	0.45812	0.365022	0.449335	0.191406	0.229519	0.0647248	1.07182	0.875539	0.926232	0.616323	0.58102	1.20528	0.849709	0.724296	0.671414	1.14315	0.706788	0.111975	0.406382	0.833071	0.559583	0.703897	0.0832744	0.516272	0.345625	0.10487	0.160712	0.348256
2020-09-09	0.0786228	0.064211	0.942565	0.470389	0.374766	0.46097	0.196152	0.235282	0.0656924	1.09988	0.898258	0.952319	0.633476	0.597316	1.23651	0.871855	0.744351	0.689839	1.17252	0.726779	0.115057	0.41767	0.855604	0.575376	0.723573	0.0856751	0.530398	0.355331	0.107779	0.16523	0.357834
2020-09-10	0.0783322	0.0630468	0.909931	0.453497	0.361375	0.445273	0.189925	0.227657	0.0649797	1.06176	0.867566	0.915363	0.609335	0.574282	1.19436	0.841857	0.716206	0.66411	1.13309	0.698395	0.110747	0.4018	0.824398	0.552977	0.695814	0.0822316	0.510705	0.341603	0.103693	0.158837	0.344442
2020-09-11	0.078586	0.062424	0.886865	0.441442	0.35183	0.434226	0.18563	0.222365	0.0647709	1.0348	0.845949	0.888488	0.591854	0.557557	1.16469	0.820689	0.695864	0.645575	1.10543	0.677725	0.10764	0.390316	0.802042	0.536677	0.675682	0.0797075	0.496534	0.331631	0.100738	0.154191	0.334787
2020-09-12	0.0738928	0.0598893	0.871432	0.43459	0.346277	0.426312	0.181628	0.217784	0.0615077	1.01685	0.830671	0.878478	0.584576	0.551073	1.14352	0.806151	0.687002	0.636865	1.08461	0.670337	0.106212	0.385452	0.79025	0.530727	0.667627	0.0789732	0.489712	0.32781	0.0994694	0.152428	0.330333
2020-09-13	0.0703113	0.0575419	0.846663	0.422607	0.336688	0.414035	0.176122	0.211277	0.0588081	0.987981	0.806812	0.855935	0.569305	0.536843	1.11061	0.783123	0.668921	0.619887	1.05307	0.653245	0.103392	0.375355	0.768753	0.517152	0.650299	0.0770192	0.476603	0.31936	0.0968581	0.148505	0.321555
2020-09-14	0.0788493	0.063069	0.903546	0.450048	0.358656	0.442263	0.188839	0.226287	0.0652089	1.05428	0.861658	0.907191	0.60409	0.56922	1.18626	0.836032	0.710139	0.65864	1.12564	0.692082	0.109827	0.398362	0.817919	0.54801	0.689744	0.0814452	0.506538	0.338581	0.10281	0.157428	0.341585
2020-09-15	0.0771714	0.0595326	0.815305	0.404593	0.322598	0.39972	0.171794	0.205476	0.0627089	0.951203	0.778518	0.808724	0.539624	0.507801	1.07205	0.754849	0.634906	0.589746	1.01859	0.616515	0.0982937	0.355965	0.734119	0.488353	0.615677	0.0723091	0.453775	0.301984	0.091891	0.140388	0.305742
2020-09-16	0.0767474	0.0596848	0.825899	0.410206	0.327034	0.40476	0.173695	0.207841	0.0626073	0.96359	0.788394	0.82157	0.547932	0.51578	1.08559	0.764547	0.644549	0.598492	1.03114	0.626415	0.0997622	0.361417	0.744586	0.496152	0.625265	0.0735287	0.460451	0.306744	0.093293	0.142606	0.310303
2020-09-17	0.078039	0.0612886	0.85865	0.42691	0.340303	0.420622	0.180177	0.215708	0.0639648	1.00184	0.819364	0.85702	0.571251	0.537929	1.12816	0.79473	0.671819	0.623555	1.0712	0.653576	0.103953	0.376765	0.775253	0.517612	0.652011	0.0767883	0.479669	0.319935	0.0972479	0.148746	0.32333
2020-09-18	0.0785252	0.0613552	0.854084	0.424415	0.338339	0.418483	0.179428	0.214754	0.0642035	0.996491	0.815158	0.850986	0.567395	0.534196	1.12241	0.790574	0.667366	0.619555	1.06593	0.648907	0.10328	0.374239	0.770544	0.513941	0.64754	0.0762031	0.476625	0.317706	0.0965994	0.147706	0.321239
2020-09-19	0.0733754	0.0581168	0.822773	0.409423	0.326324	0.402896	0.172323	0.206395	0.0603911	0.960004	0.784893	0.823511	0.548657	0.51681	1.08064	0.761416	0.645118	0.598565	1.02577	0.628126	0.0997979	0.361837	0.743775	0.497415	0.62633	0.0738552	0.460394	0.30739	0.0933891	0.142919	0.310399
2020-09-20	0.0713674	0.0576313	0.835006	0.416284	0.331706	0.408553	0.174167	0.208801	0.0592985	0.974339	0.796043	0.840834	0.559629	0.527493	1.09587	0.772497	0.657735	0.609817	1.03954	0.64157	0.101697	0.369013	0.756851	0.507969	0.639093	0.0755616	0.468934	0.313777	0.0952295	0.1459	0.316293
2020-09-21	0.076857	0.0599282	0.832052	0.413378	0.32955	0.407726	0.174882	0.20929	0.0627769	0.970779	0.794191	0.828449	0.552434	0.52007	1.09355	0.770208	0.649802	0.603302	1.0386	0.631695	0.100568	0.364378	0.750435	0.50032	0.630439	0.0741673	0.464135	0.309301	0.0940555	0.143797	0.312805
2020-09-22	0.0757654	0.058242	0.793972	0.393854	0.314053	0.389328	0.167441	0.200231	0.0614619	0.926303	0.75825	0.786559	0.524948	0.493921	1.04416	0.735146	0.617695	0.57385	0.992228	0.599572	0.0956396	0.346295	0.714511	0.47495	0.598885	0.0702968	0.441566	0.293723	0.0893973	0.136545	0.297489
2020-09-23	0.0772533	0.0601343	0.833108	0.413828	0.329917	0.408276	0.175173	0.20962	0.0630484	0.972006	0.795249	0.829011	0.552864	0.520441	1.09502	0.771209	0.650336	0.603841	1.04006	0.632101	0.100655	0.364668	0.751193	0.50065	0.630907	0.0742028	0.464561	0.309518	0.0941313	0.143897	0.313079
2020-09-24	0.0763846	0.0591233	0.813208	0.403699	0.321869	0.398629	0.171216	0.204822	0.0621697	0.948768	0.776416	0.807608	0.538771	0.507065	1.06913	0.752862	0.633848	0.588676	1.01569	0.615709	0.0981198	0.355391	0.732614	0.487696	0.614749	0.0722386	0.45293	0.301552	0.0917404	0.140189	0.305198
2020-09-25	0.0767982	0.0582202	0.77914	0.385885	0.307767	0.382318	0.164881	0.197014	0.0618862	0.90895	0.744496	0.767852	0.512918	0.482325	1.02532	0.721602	0.603765	0.561272	0.97486	0.585128	0.0935246	0.338407	0.699569	0.463582	0.584972	0.068503	0.431978	0.286801	0.0873703	0.133317	0.290921
2020-09-26	0.0733229	0.0571576	0.793324	0.394126	0.314204	0.388753	0.166752	0.199558	0.0598827	0.925593	0.757232	0.789818	0.526682	0.495822	1.04266	0.734362	0.619515	0.575188	0.990282	0.602235	0.0958808	0.347393	0.715478	0.476988	0.601047	0.0707067	0.442508	0.294879	0.0896713	0.137092	0.298228
2020-09-27	0.076951	0.060909	0.861612	0.428721	0.341709	0.421927	0.180484	0.216162	0.0633137	1.00532	0.821962	0.862201	0.574454	0.541098	1.13169	0.797367	0.675461	0.626735	1.07424	0.657629	0.104494	0.378852	0.778811	0.520781	0.655771	0.0773196	0.482065	0.321834	0.0977812	0.149634	0.325005
2020-09-28	0.0770001	0.060189	0.838295	0.416588	0.332097	0.410739	0.176094	0.210768	0.0629694	0.978072	0.800077	0.835376	0.556973	0.524392	1.10164	0.775954	0.655101	0.608158	1.04619	0.637009	0.10138	0.367364	0.756348	0.504516	0.635652	0.0748089	0.467854	0.311876	0.0948244	0.144996	0.315331
2020-09-29	0.079125	0.0625992	0.884991	0.440333	0.350966	0.433385	0.185401	0.222046	0.0650869	1.0326	0.844281	0.885456	0.589964	0.555697	1.16242	0.81901	0.693706	0.643677	1.10343	0.675359	0.107318	0.389082	0.799888	0.534825	0.673469	0.0794007	0.495099	0.330517	0.100422	0.153671	0.333789
2020-09-30	0.0806326	0.0639426	0.906594	0.451188	0.359606	0.443919	0.189828	0.227375	0.0664034	1.05781	0.864819	0.907765	0.60475	0.569672	1.19068	0.83897	0.711053	0.659711	1.13017	0.692407	0.109994	0.398826	0.81969	0.548312	0.690381	0.0814222	0.507417	0.338834	0.102935	0.157539	0.342112
2020-10-01	0.13303	0.208644	1.25497	0.950077	1.26098	0.659446	0.317826	0.386208	0.171449	1.72729	1.25144	1.22894	0.819906	0.742738	2.09972	1.05319	0.744493	0.673734	1.62207	0.769334	0.11464	0.367069	0.747855	0.66972	0.622022	0.0571005	0.747068	0.385167	0.0939708	0.429006	0.930466
2020-10-02	0.109235	0.159181	0.952075	0.710559	0.936351	0.500134	0.241813	0.293128	0.133789	1.30376	0.949547	0.918526	0.614416	0.55605	1.58423	0.802345	0.562078	0.51031	1.23338	0.576599	0.0867117	0.277902	0.57112	0.501269	0.470264	0.0429525	0.560828	0.289088	0.0711958	0.317831	0.691008
2020-10-03	0.113456	0.17176	1.03038	0.77485	1.02499	0.541354	0.261302	0.31716	0.142661	1.41479	1.02756	1.00198	0.669304	0.606036	1.71952	0.866417	0.609869	0.552747	1.33321	0.628062	0.0939919	0.301086	0.615935	0.546398	0.509875	0.0466952	0.610352	0.31465	0.0771056	0.348344	0.756369
2020-10-04	0.123935	0.197978	1.19241	0.905746	1.20414	0.62662	0.301777	0.366917	0.161799	1.64316	1.18901	1.17177	0.78129	0.707915	1.99763	0.999701	0.708191	0.640391	1.54039	0.733075	0.109002	0.348941	0.70946	0.638355	0.591499	0.0543628	0.711587	0.366892	0.0893147	0.409884	0.888498
2020-10-05	0.131584	0.207891	1.25111	0.948434	1.25964	0.65744	0.316763	0.385005	0.170458	1.72281	1.24758	1.22689	0.818337	0.741383	2.09436	1.04954	0.742547	0.671766	1.61674	0.767851	0.11432	0.366013	0.745087	0.668513	0.620315	0.0569709	0.745514	0.384373	0.093694	0.428641	0.929467
2020-10-06	0.129086	0.200658	1.20614	0.911599	1.20892	0.633766	0.305563	0.371201	0.165329	1.6591	1.20277	1.17908	0.786879	0.712739	2.01673	1.01271	0.715122	0.647399	1.55938	0.738356	0.110141	0.352702	0.719315	0.642653	0.597579	0.0548245	0.717122	0.369719	0.0903006	0.411184	0.892058
2020-10-07	0.131428	0.20336	1.22196	0.922759	1.22319	0.642068	0.309626	0.376081	0.167789	1.68034	1.21856	1.19347	0.796608	0.721509	2.04251	1.02626	0.72429	0.655828	1.58005	0.747491	0.111566	0.357284	0.729045	0.650552	0.605291	0.0555151	0.726066	0.374326	0.0914778	0.415981	0.902598
2020-10-08	0.128524	0.197399	1.18548	0.893961	1.18419	0.622882	0.300468	0.36487	0.163236	1.62937	1.1822	1.15615	0.771896	0.699061	1.98047	0.996031	0.702334	0.636151	1.53323	0.724312	0.108204	0.346548	0.707743	0.630297	0.587022	0.0538129	0.703665	0.362769	0.0887354	0.402628	0.873829
2020-10-09	0.136235	0.201411	1.20603	0.902721	1.19133	0.633579	0.306136	0.371283	0.16852	1.65323	1.20279	1.16709	0.780261	0.706281	2.00906	1.0155	0.712709	0.646641	1.56165	0.732216	0.109908	0.352178	0.722493	0.63673	0.596122	0.054504	0.71195	0.367002	0.0902111	0.404573	0.879157
2020-10-10	0.147138	0.2234	1.34046	1.0086	1.33457	0.704278	0.3399	0.412598	0.185387	1.84093	1.33678	1.30428	0.871147	0.788829	2.23747	1.12697	0.793555	0.719136	1.73428	0.817463	0.122292	0.391727	0.801085	0.71121	0.663407	0.060768	0.794361	0.409514	0.100315	0.453599	0.984818
2020-10-11	0.145647	0.234491	1.41312	1.0749	1.43002	0.742626	0.357532	0.434811	0.191198	1.94828	1.40907	1.3907	0.927025	0.840043	2.36867	1.18425	0.839676	0.759044	1.82509	0.869805	0.129216	0.413613	0.840221	0.757517	0.701223	0.0644792	0.844174	0.435262	0.10586	0.486879	1.05515
2020-10-12	0.143227	0.215432	1.29172	0.970161	1.28254	0.678644	0.327662	0.397619	0.17929	1.77284	1.2882	1.25447	0.838157	0.758863	2.15461	1.08657	0.764229	0.692848	1.6717	0.78652	0.117801	0.377385	0.77261	0.684172	0.639004	0.058495	0.764451	0.394085	0.0966512	0.435785	0.946434
2020-10-13	0.155128	0.243874	1.46712	1.11117	1.47511	0.770936	0.371524	0.451492	0.200258	2.01961	1.46299	1.43735	0.958873	0.868651	2.45509	1.23108	0.870482	0.78767	1.89616	0.899725	0.134033	0.42915	0.874106	0.78326	0.727255	0.0667709	0.873643	0.450429	0.109862	0.501891	1.08847
2020-10-14	0.159382	0.253503	1.52635	1.1585	1.53957	0.802097	0.386355	0.469687	0.207443	2.10275	1.52202	1.49871	0.999423	0.905515	2.55632	1.27998	0.906285	0.819667	1.97204	0.937754	0.139507	0.446615	0.908486	0.816528	0.75701	0.0695552	0.910348	0.469367	0.11432	0.523999	1.13601
2020-10-15	0.164282	0.263469	1.58731	1.20657	1.60463	0.834155	0.401661	0.48842	0.215072	2.18789	1.58278	1.561	1.04067	0.942984	2.65994	1.3305	0.942957	0.852543	2.05029	0.976445	0.145123	0.464551	0.944102	0.850335	0.787528	0.0723974	0.947747	0.48866	0.118902	0.546269	1.184
2020-10-16	0.169513	0.272124	1.63956	1.24651	1.65789	0.86162	0.414869	0.504497	0.222073	2.26006	1.63488	1.61268	1.0751	0.974188	2.74769	1.37423	0.97406	0.880628	2.11773	1.00874	0.149907	0.479857	0.975104	0.878475	0.813489	0.0747887	0.979075	0.504814	0.122818	0.564416	1.2233
2020-10-17	0.162277	0.263909	1.59154	1.21279	1.61488	0.836425	0.402528	0.489684	0.214552	2.19568	1.58696	1.56922	1.04569	0.947683	2.66959	1.33307	0.946275	0.855057	2.05494	0.981124	0.145587	0.465959	0.945515	0.854606	0.790108	0.0726983	0.952019	0.49088	0.119247	0.54997	1.19153
2020-10-18	0.154377	0.250899	1.51301	1.15282	1.53494	0.795154	0.382676	0.465525	0.204014	2.08726	1.50866	1.49162	0.993993	0.900828	2.53776	1.26734	0.89955	0.812858	1.95358	0.932624	0.1384	0.442961	0.898911	0.812352	0.751103	0.0691066	0.90497	0.46662	0.113362	0.522736	1.13255
2020-10-19	0.154869	0.242255	1.45685	1.10238	1.46277	0.765524	0.368992	0.448344	0.199226	2.00481	1.45277	1.42591	0.951405	0.861831	2.43704	1.2228	0.864116	0.782074	1.88316	0.892725	0.133069	0.426089	0.86836	0.777099	0.722001	0.066267	0.866937	0.446965	0.109083	0.497619	1.07937
2020-10-20	0.155094	0.243856	1.46703	1.11113	1.47508	0.770888	0.371498	0.451463	0.200234	2.0195	1.4629	1.4373	0.958836	0.868618	2.45497	1.23099	0.870435	0.787622	1.89603	0.89969	0.134025	0.429125	0.874039	0.78323	0.727214	0.0667677	0.873605	0.450409	0.109855	0.501882	1.08844
2020-10-21	0.156884	0.247754	1.49096	1.13017	1.50095	0.783476	0.377496	0.458815	0.203169	2.05303	1.48675	1.46197	0.975152	0.883447	2.49579	1.25078	0.884876	0.800543	1.92671	0.914992	0.136234	0.436176	0.887962	0.796612	0.739221	0.0678895	0.888383	0.458034	0.111655	0.510748	1.10752
2020-10-22	0.169843	0.276745	1.66918	1.27238	1.69451	0.877234	0.422135	0.513566	0.224861	2.30307	1.66436	1.64635	1.09702	0.994225	2.80019	1.39795	0.992551	0.896803	2.15507	1.02928	0.1527	0.488713	0.99148	0.896582	0.82872	0.0762601	0.99871	0.514958	0.125068	0.57712	1.25029
2020-10-23	0.167848	0.269775	1.62555	1.23612	1.64424	0.854259	0.411305	0.500181	0.220078	2.24092	1.6209	1.59925	1.0661	0.966052	2.72443	1.3624	0.965804	0.873121	2.09956	1.0003	0.148632	0.47577	0.96667	0.871143	0.806578	0.0741589	0.970859	0.50058	0.121771	0.55979	1.21322
2020-10-24	0.161115	0.260338	1.56929	1.19447	1.58959	0.82471	0.396992	0.482855	0.212048	2.1641	1.56479	1.54544	1.03005	0.933443	2.63111	1.31487	0.93268	0.842993	2.02658	0.966466	0.143517	0.459367	0.932796	0.841749	0.778843	0.071633	0.937917	0.483601	0.117567	0.541264	1.17289
2020-10-25	0.158116	0.257294	1.55171	1.18256	1.57471	0.815496	0.392447	0.477429	0.209138	2.14082	1.54724	1.53012	1.01961	0.924058	2.60289	1.29967	0.922628	0.83367	2.00348	0.956657	0.141947	0.454305	0.921809	0.833303	0.770356	0.0708835	0.928267	0.478634	0.116264	0.5363	1.1619
2020-10-26	0.161591	0.257619	1.5514	1.17801	1.56583	0.815265	0.39266	0.477387	0.210665	2.13758	1.54699	1.52398	1.01619	0.920735	2.59869	1.30081	0.921288	0.833156	2.00426	0.953485	0.141808	0.453971	0.923208	0.830258	0.76951	0.0707143	0.925574	0.477221	0.1162	0.53297	1.15538
2020-10-27	0.16584	0.267246	1.61062	1.22534	1.63028	0.84642	0.407488	0.495579	0.217847	2.2207	1.606	1.58534	1.05674	0.957595	2.69989	1.34969	0.957085	0.865147	2.08011	0.99151	0.147281	0.471432	0.957579	0.863523	0.79926	0.0734982	0.962274	0.496157	0.120658	0.555076	1.20292
2020-10-28	0.164304	0.263481	1.58737	1.20659	1.60465	0.834185	0.401677	0.488439	0.215087	2.18796	1.58284	1.56103	1.0407	0.943005	2.66002	1.33056	0.942987	0.852573	2.05037	0.976468	0.145128	0.464567	0.944144	0.850354	0.787554	0.0723993	0.94777	0.488672	0.118906	0.546275	1.18401
2020-10-29	0.163302	0.261476	1.57512	1.19695	1.59162	0.827744	0.3986	0.484674	0.213546	2.17086	1.57063	1.54854	1.03242	0.935491	2.63921	1.3204	0.935623	0.845968	2.03464	0.968708	0.144	0.460964	0.93698	0.843574	0.781425	0.071829	0.940267	0.484802	0.117985	0.541815	1.1744
2020-10-30	0.164023	0.260368	1.56746	1.18927	1.58018	0.823692	0.396788	0.482342	0.213186	2.1591	1.56302	1.5385	1.02602	0.929589	2.62479	1.31459	0.930577	0.841707	2.02526	0.962712	0.143253	0.458618	0.933109	0.838232	0.777328	0.0714129	0.934615	0.481876	0.117394	0.53779	1.16598
2020-10-31	0.160634	0.258605	1.55843	1.18542	1.57704	0.818991	0.394298	0.479524	0.210864	2.14861	1.55397	1.53369	1.02234	0.926416	2.61223	1.30603	0.926018	0.837097	2.01277	0.959239	0.142504	0.456144	0.926627	0.835404	0.773329	0.0711093	0.930974	0.480017	0.116746	0.536935	1.16364
2020-11-01	0.203698	0.244659	1.38816	1.04238	1.23765	0.717692	0.279548	0.319995	0.22469	1.93214	1.44226	1.39696	0.869865	0.853335	2.1972	1.19354	0.963563	0.87762	1.92715	0.929656	0.142138	0.497694	0.939269	0.984316	0.766163	0.044476	0.871508	0.473307	0.0879576	0.468946	0.967425
2020-11-02	0.190226	0.221408	1.25326	0.932101	1.10233	0.648045	0.254441	0.291154	0.205491	1.738	1.30108	1.24808	0.779256	0.763119	1.97837	1.07998	0.864686	0.788964	1.73973	0.831423	0.127787	0.446987	0.849131	0.877701	0.688689	0.0401979	0.780598	0.423574	0.0796438	0.416644	0.8613
2020-11-03	0.206978	0.246366	1.39691	1.04611	1.24069	0.722242	0.281959	0.322722	0.226938	1.94229	1.45102	1.40161	0.873423	0.856406	2.20936	1.20182	0.967975	0.882082	1.93924	0.933018	0.142863	0.500089	0.945543	0.987053	0.770034	0.04477	0.875032	0.475107	0.0885853	0.469774	0.969692
2020-11-04	0.196664	0.231005	1.3085	0.975945	1.15554	0.676575	0.265021	0.303292	0.213737	1.81656	1.35873	1.30712	0.815469	0.798994	2.06719	1.12683	0.904406	0.824772	1.81644	0.870493	0.133585	0.467407	0.886203	0.919755	0.71997	0.0419559	0.816914	0.443392	0.0830819	0.437077	0.902985
2020-11-05	0.210019	0.250447	1.42024	1.06418	1.26241	0.7343	0.286534	0.327965	0.230555	1.97516	1.47532	1.42589	0.888414	0.871192	2.24661	1.22174	0.98449	0.897039	1.97164	0.949124	0.145285	0.508597	0.961263	1.00426	0.783096	0.045515	0.890059	0.48329	0.0900497	0.478064	0.986688
2020-11-06	0.21381	0.254918	1.44557	1.0831	1.28482	0.747399	0.291659	0.333831	0.234686	2.01035	1.50163	1.45123	0.904218	0.88668	2.28665	1.24355	1.00201	0.913016	2.00681	0.965998	0.147873	0.517652	0.978418	1.0221	0.797044	0.0463271	0.905892	0.491884	0.0916576	0.486544	1.0042
2020-11-07	0.223272	0.272335	1.54694	1.16691	1.38808	0.799724	0.31031	0.355267	0.248837	2.1569	1.60783	1.56447	0.97294	0.955233	2.45164	1.32863	1.07686	0.979988	2.14765	1.04064	0.158713	0.556	1.04603	1.10336	0.855576	0.0495373	0.974855	0.529645	0.0978805	0.52655	1.08521
2020-11-08	0.218979	0.266353	1.51266	1.14011	1.35576	0.78201	0.303646	0.347627	0.243596	2.10844	1.57209	1.52844	0.950746	0.933306	2.39675	1.29943	1.05245	0.957919	2.10004	1.01676	0.15514	0.543434	1.02297	1.07777	0.836301	0.048444	0.952604	0.517519	0.0957354	0.514181	1.05991
2020-11-09	0.209212	0.248778	1.41048	1.05596	1.25221	0.729262	0.284771	0.325938	0.229236	1.96094	1.46508	1.41476	0.881694	0.864468	2.23063	1.21359	0.977194	0.890532	1.95807	0.941803	0.144232	0.504864	0.95477	0.996254	0.777408	0.0452065	0.883313	0.47959	0.0894542	0.474099	0.978683
2020-11-10	0.213804	0.256164	1.45317	1.0904	1.29427	0.75131	0.292824	0.335182	0.235449	2.02206	1.50971	1.4612	0.910057	0.892644	2.29962	1.24965	1.00822	0.918418	2.01738	0.972486	0.148746	0.520792	0.983358	1.02943	0.801773	0.0465628	0.911765	0.495137	0.0920977	0.490305	1.01165
2020-11-11	0.229622	0.279387	1.58671	1.19604	1.42232	0.820293	0.318487	0.364618	0.255489	2.21174	1.64906	1.60343	0.997366	0.979088	2.51415	1.36302	1.10404	1.00486	2.20285	1.06663	0.162741	0.570068	1.07303	1.13067	0.877281	0.0508151	0.999317	0.542901	0.100419	0.539437	1.11195
2020-11-12	0.232598	0.283434	1.60987	1.21403	1.44397	0.832262	0.323014	0.369806	0.259062	2.2444	1.6732	1.62761	1.01229	0.993813	2.55117	1.38277	1.12047	1.01973	2.23502	1.08267	0.165149	0.578529	1.08863	1.14782	0.890266	0.0515543	1.01427	0.551048	0.101871	0.547712	1.1289
2020-11-13	0.228978	0.277802	1.57738	1.188	1.41227	0.81548	0.316844	0.362726	0.254281	2.19802	1.63925	1.59253	0.990822	0.972516	2.49878	1.35527	1.09696	0.998571	2.18988	1.05948	0.161724	0.566454	1.06685	1.12279	0.871784	0.0505212	0.992745	0.539291	0.099855	0.535513	1.10405
2020-11-14	0.232119	0.285683	1.62383	1.2281	1.46243	0.839436	0.325	0.372121	0.260267	2.26637	1.6881	1.6469	1.02346	1.0053	2.57537	1.3938	1.13225	1.02989	2.25444	1.09517	0.166793	0.584466	1.09761	1.1621	0.899173	0.0519837	1.02552	0.557299	0.102662	0.555114	1.14346
2020-11-15	0.222351	0.271856	1.54449	1.16586	1.38723	0.798447	0.309634	0.354501	0.248206	2.15405	1.60537	1.56317	0.971941	0.954371	2.44823	1.3263	1.07562	0.978736	2.14426	1.0397	0.15851	0.555328	1.04427	1.10259	0.85449	0.0494548	0.973866	0.52914	0.0977043	0.526318	1.08458
2020-11-16	0.23074	0.281217	1.59731	1.20461	1.4328	0.825764	0.320478	0.366904	0.257022	2.22692	1.66014	1.61499	1.00442	0.986104	2.53129	1.37196	1.11176	1.01179	2.21757	1.07427	0.163863	0.574028	1.08012	1.13894	0.883336	0.0511515	1.0064	0.546771	0.101075	0.543481	1.12017
2020-11-17	0.24114	0.296624	1.68594	1.27488	1.51804	0.871551	0.337479	0.386407	0.270282	2.35293	1.75266	1.7096	1.06247	1.0436	2.67378	1.44717	1.17544	1.06922	2.34068	1.13689	0.173161	0.606772	1.13963	1.20631	0.933503	0.0539733	1.06461	0.578534	0.106595	0.576199	1.18693
2020-11-18	0.242979	0.29883	1.69846	1.28427	1.52919	0.878022	0.340001	0.389293	0.272309	2.37035	1.76566	1.7222	1.07031	1.05129	2.69359	1.45793	1.18413	1.07713	2.35806	1.14527	0.174443	0.611259	1.1481	1.21518	0.94041	0.0543744	1.07247	0.5828	0.107388	0.580425	1.19565
2020-11-19	0.230572	0.28113	1.59686	1.20442	1.43265	0.825531	0.320354	0.366764	0.256907	2.2264	1.65969	1.61476	1.00424	0.985946	2.53067	1.37154	1.11153	1.01156	2.21695	1.0741	0.163826	0.573905	1.0798	1.1388	0.883138	0.0511364	1.00622	0.546679	0.101042	0.543439	1.12005
2020-11-20	0.231673	0.281703	1.59979	1.20567	1.43367	0.827058	0.321164	0.36768	0.257661	2.22981	1.66263	1.61632	1.00544	0.986978	2.53475	1.37432	1.11301	1.01306	2.22101	1.07523	0.16407	0.574709	1.08191	1.13972	0.884438	0.0512351	1.0074	0.547284	0.101253	0.543716	1.12081
2020-11-21	0.236049	0.291476	1.65715	1.25448	1.49442	0.856648	0.331398	0.379459	0.26526	2.31372	1.72288	1.68242	1.04526	1.02689	2.62892	1.42208	1.15617	1.05147	2.30072	1.11868	0.170286	0.596768	1.11999	1.18739	0.918021	0.0530446	1.04738	0.569226	0.104738	0.567391	1.16852
2020-11-22	0.236999	0.29322	1.66729	1.26287	1.50475	0.861886	0.333266	0.381606	0.266678	2.32839	1.73351	1.69375	1.05213	1.03375	2.64543	1.43059	1.16366	1.05817	2.31482	1.12615	0.171371	0.600605	1.12676	1.19551	0.923879	0.0533659	1.05428	0.573004	0.105361	0.571393	1.17662
2020-11-23	0.243329	0.299012	1.69939	1.28467	1.52951	0.878507	0.340258	0.389584	0.272549	2.37143	1.7666	1.72269	1.07069	1.05162	2.69488	1.45882	1.1846	1.0776	2.35935	1.14562	0.17452	0.611514	1.14877	1.21547	0.940823	0.0544057	1.07284	0.582992	0.107455	0.580513	1.19589
2020-11-24	0.240974	0.295288	1.67789	1.26738	1.50843	0.8674	0.336187	0.384911	0.269401	2.34069	1.74412	1.69939	1.05645	1.03747	2.66017	1.44063	1.16901	1.06358	2.32947	1.13022	0.17225	0.603507	1.13436	1.19883	0.92857	0.0537222	1.05855	0.575186	0.106121	0.572395	1.17937
2020-11-25	0.259437	0.322385	1.8337	1.39064	1.65784	0.947891	0.366132	0.419259	0.292787	2.56201	1.90672	1.86533	1.15832	1.13833	2.91049	1.57291	1.28081	1.16444	2.54589	1.24007	0.188579	0.661002	1.239	1.31695	1.01667	0.0586839	1.1607	0.630915	0.115832	0.629719	1.29639
2020-11-26	0.236949	0.289446	1.64432	1.24089	1.47636	0.850058	0.32972	0.377495	0.264344	2.29305	1.7091	1.66373	1.03454	1.0158	2.60628	1.41212	1.14496	1.04188	2.28285	1.10661	0.168736	0.591137	1.11181	1.17346	0.909611	0.0526529	1.03659	0.563207	0.104028	0.560095	1.15425
2020-11-27	0.231027	0.280118	1.59046	1.19763	1.42362	0.822243	0.31952	0.365786	0.256452	2.21609	1.65282	1.60542	0.998891	0.980404	2.51937	1.36657	1.10593	1.00677	2.20804	1.06807	0.163052	0.571094	1.07572	1.13184	0.878939	0.050941	1.00083	0.543672	0.100688	0.539792	1.11292
2020-11-28	0.222595	0.271983	1.54514	1.16614	1.38746	0.798786	0.309813	0.354704	0.248374	2.15481	1.60602	1.56351	0.972206	0.9546	2.44913	1.32692	1.07595	0.979068	2.14516	1.03995	0.158564	0.555506	1.04474	1.10279	0.854778	0.0494767	0.974128	0.529274	0.097751	0.526379	1.08475
2020-11-29	0.217516	0.264342	1.50114	1.13114	1.34495	0.77606	0.301401	0.345053	0.241826	2.09218	1.56009	1.51638	0.943313	0.925967	2.37834	1.28962	1.04427	0.950518	2.08405	1.00876	0.153941	0.539222	1.01522	1.06921	0.829837	0.0480766	0.945152	0.513459	0.0950141	0.51005	1.05145
2020-11-30	0.224746	0.271852	1.54326	1.16128	1.38	0.79785	0.310224	0.355136	0.249081	2.14974	1.60367	1.55658	0.968694	0.950645	2.44411	1.32623	1.07263	0.976584	2.14249	1.03566	0.158164	0.553932	1.0439	1.09725	0.85258	0.0494333	0.97056	0.527198	0.0977215	0.52316	1.07879
2020-12-01	0.226982	0.28445	1.46794	1.06699	1.31123	0.699034	0.270951	0.307506	0.352166	2.49836	1.60384	1.74446	1.05645	0.995857	2.16342	1.28036	1.24595	1.10094	2.328	1.15806	0.183865	0.642672	1.18286	1.18057	1.02084	0.0424991	0.925285	0.455427	0.0829392	0.502755	1.05872
2020-12-02	0.232158	0.292597	1.51002	1.0994	1.35212	0.718809	0.278169	0.315703	0.36216	2.57326	1.65037	1.79845	1.08862	1.02639	2.22595	1.31661	1.28375	1.13395	2.39598	1.19371	0.189392	0.662089	1.2173	1.21738	1.05164	0.0436894	0.953187	0.469115	0.0852247	0.518667	1.09186
2020-12-03	0.235595	0.297112	1.53333	1.11657	1.37335	0.729874	0.282402	0.320507	0.367738	2.61334	1.67591	1.82664	1.10564	1.04244	2.26036	1.33689	1.3038	1.15161	2.43309	1.2124	0.192344	0.672417	1.23615	1.2365	1.06804	0.0443606	0.96805	0.476425	0.08653	0.526837	1.10902
2020-12-04	0.233668	0.293383	1.51405	1.10111	1.35352	0.720905	0.279279	0.316959	0.363195	2.57794	1.65441	1.80059	1.09026	1.0278	2.23155	1.32043	1.28579	1.13601	2.40154	1.19526	0.189726	0.663191	1.22019	1.21864	1.05342	0.0438248	0.95481	0.469944	0.0855138	0.519048	1.09291
2020-12-05	0.223362	0.281203	1.45121	1.05624	1.29885	0.690863	0.267437	0.303522	0.348074	2.47244	1.586	1.72767	1.04588	0.986047	2.13916	1.26542	1.23337	1.08952	2.30243	1.14677	0.181969	0.63612	1.1698	1.16942	1.0104	0.0419931	0.91581	0.450728	0.0819226	0.49819	1.04882
2020-12-06	0.232353	0.295425	1.52469	1.11288	1.37035	0.725377	0.280019	0.317811	0.365517	2.60331	1.66725	1.82204	1.10212	1.03941	2.24834	1.3287	1.29943	1.1472	2.42114	1.20908	0.191627	0.67005	1.22995	1.23379	1.06421	0.0440701	0.964567	0.474646	0.0859095	0.52602	1.10678
2020-12-07	0.234859	0.296729	1.53137	1.11573	1.37267	0.728854	0.281861	0.319896	0.367234	2.61106	1.67394	1.8256	1.10484	1.04176	2.25763	1.33503	1.30281	1.15061	2.43038	1.21165	0.192181	0.67188	1.23474	1.23588	1.06717	0.0442947	0.96726	0.476021	0.0863892	0.526652	1.10852
2020-12-08	0.226175	0.28403	1.46578	1.06607	1.31048	0.697914	0.270358	0.306834	0.351613	2.49587	1.60168	1.74332	1.05557	0.995101	2.16043	1.27832	1.24487	1.09984	2.32503	1.15723	0.183686	0.642083	1.18131	1.17989	1.01989	0.0424268	0.924417	0.454984	0.0827846	0.502551	1.05816
2020-12-09	0.232675	0.294229	1.51848	1.10662	1.36162	0.722676	0.279403	0.317106	0.364126	2.58959	1.65993	1.81084	1.09583	1.03329	2.2387	1.32372	1.29216	1.14115	2.41011	1.20182	0.190602	0.666376	1.22443	1.22594	1.05842	0.0439174	0.959328	0.472111	0.0856475	0.522449	1.09961
2020-12-10	0.226968	0.285806	1.47497	1.07361	1.32024	0.702164	0.271794	0.308467	0.353769	2.51304	1.61198	1.7561	1.06307	1.00226	2.1742	1.28612	1.25364	1.10741	2.34017	1.16563	0.184958	0.646572	1.18897	1.18868	1.027	0.0426795	0.930855	0.458131	0.0832603	0.506403	1.0661
2020-12-11	0.235232	0.296923	1.53237	1.11615	1.37302	0.729372	0.282135	0.320206	0.36749	2.61222	1.67494	1.82613	1.10524	1.04211	2.25902	1.33597	1.30331	1.15112	2.43176	1.21203	0.192264	0.672152	1.23546	1.2362	1.06761	0.0443282	0.967661	0.476226	0.0864606	0.526746	1.10877
2020-12-12	0.226933	0.288515	1.48902	1.08683	1.33826	0.708412	0.273475	0.310384	0.356968	2.54237	1.62824	1.77937	1.07632	1.01507	2.19574	1.29762	1.26901	1.12035	2.36449	1.18077	0.187141	0.654365	1.20117	1.2049	1.0393	0.0430395	0.941988	0.463535	0.083901	0.513698	1.08086
2020-12-13	0.220583	0.279757	1.44381	1.05309	1.29628	0.687008	0.265394	0.30121	0.34617	2.46384	1.57857	1.72373	1.04286	0.983444	2.12886	1.2584	1.22963	1.08574	2.29219	1.14392	0.181354	0.634091	1.16448	1.1671	1.00712	0.041744	0.912824	0.449203	0.0813907	0.497489	1.0469
2020-12-14	0.224343	0.280349	1.44675	1.05073	1.29074	0.689076	0.267304	0.303364	0.347135	2.46076	1.58044	1.7174	1.0403	0.980545	2.13196	1.2621	1.22698	1.08436	2.29383	1.14019	0.18109	0.632927	1.16554	1.16211	1.00539	0.0418994	0.911279	0.448555	0.0817866	0.494786	1.04211
2020-12-15	0.234837	0.296718	1.53131	1.11571	1.37265	0.728823	0.281845	0.319877	0.367219	2.61099	1.67388	1.82556	1.10481	1.04174	2.25755	1.33497	1.30278	1.15058	2.4303	1.21162	0.192176	0.671863	1.2347	1.23587	1.06714	0.0442927	0.967236	0.476009	0.0863849	0.526646	1.1085
2020-12-16	0.229499	0.288486	1.48879	1.08311	1.33161	0.708823	0.274508	0.311545	0.357114	2.53559	1.62692	1.77135	1.07246	1.01105	2.19442	1.29831	1.26476	1.11735	2.36173	1.17581	0.186613	0.652328	1.19994	1.19891	1.03616	0.0430879	0.939159	0.462232	0.0840683	0.510693	1.07524
2020-12-17	0.230454	0.290347	1.49841	1.09083	1.34152	0.713296	0.276063	0.313312	0.35938	2.55327	1.63764	1.78437	1.08014	1.01837	2.20879	1.30651	1.27375	1.12514	2.37747	1.18438	0.18792	0.656935	1.20791	1.20783	1.04346	0.0433551	0.945771	0.465468	0.0845748	0.514586	1.08329
2020-12-18	0.23343	0.293258	1.51341	1.10084	1.3533	0.720574	0.279104	0.316761	0.363031	2.5772	1.65377	1.80025	1.09	1.02758	2.23066	1.31983	1.28546	1.13568	2.40066	1.19501	0.189673	0.663017	1.21974	1.21844	1.05314	0.0438034	0.954554	0.469813	0.0854682	0.518988	1.09274
2020-12-19	0.230212	0.292948	1.51191	1.10382	1.35934	0.719258	0.277592	0.315057	0.362438	2.58196	1.65335	1.80734	1.09315	1.03098	2.22957	1.31749	1.28884	1.1378	2.40102	1.1993	0.190058	0.664577	1.21972	1.22388	1.05551	0.0436966	0.956681	0.470758	0.085176	0.521828	1.09791
2020-12-20	0.232021	0.296616	1.53088	1.11914	1.37907	0.728065	0.280629	0.318509	0.366901	2.617	1.67454	1.83323	1.1084	1.04552	2.25795	1.33366	1.3067	1.15324	2.43214	1.21632	0.192649	0.673717	1.23545	1.24164	1.06999	0.044222	0.969796	0.477175	0.0861698	0.529588	1.11395
2020-12-21	0.224101	0.280224	1.44611	1.05045	1.29051	0.68874	0.267127	0.303163	0.346969	2.46001	1.57979	1.71706	1.04004	0.980318	2.13107	1.26149	1.22666	1.08403	2.29294	1.13994	0.181036	0.63275	1.16507	1.16191	1.0051	0.0418777	0.911019	0.448422	0.0817403	0.494725	1.04194
2020-12-22	0.232171	0.292927	1.51174	1.10099	1.35428	0.719575	0.278381	0.315945	0.362552	2.5768	1.65235	1.80123	1.09022	1.02792	2.22857	1.31802	1.2856	1.13551	2.39893	1.19552	0.189655	0.663027	1.21879	1.21932	1.05312	0.0437337	0.954528	0.469766	0.0853041	0.519538	1.09363
2020-12-23	0.233128	0.295236	1.52368	1.11088	1.36715	0.725084	0.280218	0.318033	0.365348	2.59931	1.66576	1.81807	1.10007	1.03734	2.24651	1.32814	1.29713	1.14543	2.41869	1.20658	0.191322	0.668917	1.22877	1.23091	1.06245	0.0440607	0.962972	0.473892	0.0859172	0.524628	1.10411
2020-12-24	0.235234	0.297445	1.53507	1.11869	1.37646	0.730576	0.282463	0.320579	0.368107	2.61784	1.67807	1.83058	1.10778	1.04456	2.26316	1.33819	1.30625	1.1536	2.43643	1.21493	0.192682	0.673646	1.2378	1.2393	1.06997	0.0443977	0.969795	0.477262	0.0865846	0.528141	1.1116
2020-12-25	0.235897	0.297607	1.53589	1.11855	1.37587	0.731073	0.282835	0.321	0.368344	2.61792	1.67874	1.82995	1.10761	1.04432	2.26416	1.33908	1.30611	1.15363	2.43723	1.21459	0.192682	0.673605	1.23825	1.23876	1.06992	0.0444327	0.969757	0.477262	0.086668	0.527817	1.11106
2020-12-26	0.22765	0.292153	1.50787	1.10352	1.36053	0.716945	0.276045	0.313311	0.361318	2.57984	1.64974	1.80831	1.09299	1.03112	2.22434	1.31331	1.28844	1.13687	2.3964	1.19966	0.189924	0.664249	1.21724	1.22495	1.05492	0.0435386	0.956131	0.470422	0.0848134	0.522622	1.09906
2020-12-27	0.228853	0.29523	1.5238	1.11681	1.37787	0.724276	0.278464	0.316061	0.36504	2.61003	1.66765	1.83098	1.10624	1.04379	2.24828	1.32677	1.30392	1.15018	2.42281	1.21453	0.19216	0.672156	1.23057	1.24056	1.06744	0.043973	0.967465	0.475958	0.0856258	0.529491	1.11318
2020-12-28	0.236146	0.29929	1.54461	1.12639	1.38638	0.735007	0.283991	0.322316	0.370352	2.63547	1.68872	1.8436	1.11545	1.05187	2.27743	1.34632	1.31523	1.16137	2.45208	1.22349	0.193986	0.678243	1.24572	1.24823	1.07725	0.044662	0.976391	0.48049	0.0870846	0.532042	1.11966
2020-12-29	0.23578	0.297493	1.5353	1.11816	1.37541	0.730788	0.282716	0.320865	0.368202	2.61699	1.67811	1.82934	1.10722	1.04396	2.26331	1.33856	1.30565	1.15322	2.43632	1.21417	0.192613	0.673368	1.23779	1.23835	1.06955	0.0444152	0.969414	0.477092	0.086633	0.527646	1.11069
2020-12-30	0.236704	0.299696	1.5467	1.12759	1.38766	0.736046	0.284473	0.322862	0.37087	2.63844	1.6909	1.84537	1.11661	1.05293	2.28042	1.34822	1.31663	1.16268	2.45517	1.2247	0.194201	0.67898	1.2473	1.24938	1.07843	0.0447273	0.977461	0.481024	0.0872187	0.532491	1.12067
2020-12-31	0.237442	0.299022	1.54318	1.12328	1.38135	0.734629	0.284354	0.322721	0.370126	2.6293	1.68653	1.83738	1.11226	1.04864	2.27475	1.34558	1.31165	1.15864	2.44841	1.21957	0.193515	0.676487	1.24396	1.24369	1.07451	0.0446526	0.973922	0.479326	0.0871089	0.529845	1.11545
更多资料关注公众号 碳视角

## Sheet: Sheet1
	北京市	天津市	河北省	山西省	内蒙古自治区	辽宁省	吉林省	黑龙江省	上海市	江苏省	浙江省	安徽省	福建省	江西省	山东省	河南省	湖北省	湖南省	广东省	广西壮族自治区	海南省	重庆市	四川省	贵州省	云南省	西藏自治区	陕西省	甘肃省	青海省	宁夏回族自治区	新疆维吾尔自治区
	0.220987	0.268614	1.28251	0.973395	1.41186	0.585708	0.300503	0.326657	0.317944	1.89598	1.12585	1.41958	0.940176	0.844251	2.14274	1.31241	0.790614	0.876233	1.82966	1.05662	0.154025	0.554699	1.18368	0.905658	0.879827	0.0169919	0.923943	0.408326	0.0701936	0.480012	1.07109
	0.237799	0.288476	1.37749	1.04475	1.51476	0.629224	0.322848	0.350974	0.34151	2.03569	1.2095	1.52344	1.00909	0.906099	2.30081	1.40943	0.848919	0.940744	1.96506	1.1339	0.16535	0.59543	1.27089	0.971864	0.94445	0.0182951	0.99167	0.438318	0.0754295	0.514945	1.14915
	0.239298	0.289127	1.38091	1.04585	1.51515	0.63107	0.323835	0.352102	0.342398	2.03932	1.21305	1.52465	1.01013	0.906972	2.30527	1.41259	0.850525	0.942304	1.96974	1.13475	0.165594	0.596196	1.27312	0.972514	0.945704	0.0184317	0.992709	0.438902	0.0756931	0.51497	1.14942
	0.232896	0.28381	1.35488	1.02924	1.4936	0.61858	0.317344	0.34493	0.335858	2.00384	1.18903	1.50126	0.994126	0.892735	2.26442	1.38667	0.835532	0.926152	1.93302	1.11745	0.162819	0.586436	1.25104	0.957845	0.930143	0.0178944	0.976953	0.431677	0.0741071	0.507869	1.13312
	0.224751	0.273838	1.30729	0.993024	1.441	0.596862	0.306204	0.332824	0.324062	1.93339	1.14728	1.44843	0.959146	0.861321	2.18483	1.33795	0.806162	0.893588	1.86511	1.07812	0.157093	0.565808	1.20705	0.924129	0.897427	0.0172694	0.942579	0.416493	0.071507	0.489979	1.09321
	0.232896	0.280495	1.33992	1.01365	1.46756	0.612557	0.314365	0.341848	0.332266	1.97769	1.17747	1.4774	0.979014	0.878985	2.23587	1.37039	0.82489	0.913733	1.91112	1.09954	0.16055	0.577949	1.23462	0.942284	0.916788	0.0179551	0.962142	0.425484	0.0735052	0.498715	1.11331
	0.23064	0.276853	1.32276	0.999483	1.44607	0.604942	0.310488	0.337676	0.328044	1.95123	1.16284	1.45642	0.965311	0.866632	2.20624	1.35258	0.813928	0.901415	1.88649	1.08389	0.158361	0.569981	1.21807	0.928811	0.904178	0.0177981	0.948686	0.419633	0.0726251	0.491328	1.09699
	0.23338	0.280688	1.34094	1.01393	1.46755	0.613122	0.314668	0.342195	0.332533	1.97872	1.17856	1.47766	0.97927	0.879194	2.23715	1.37133	0.825352	0.914171	1.91251	1.09972	0.160616	0.578151	1.23525	0.942411	0.917121	0.0179995	0.962398	0.425639	0.0735871	0.498674	1.11329
	0.239352	0.289402	1.38216	1.04707	1.51713	0.631592	0.324096	0.352375	0.342702	2.04143	1.21405	1.5265	1.01131	0.908042	2.30759	1.41393	0.851387	0.943299	1.97156	1.13613	0.165774	0.596866	1.27444	0.973714	0.946758	0.0184321	0.993866	0.439391	0.0757481	0.515663	1.15093
	0.235386	0.282538	1.34993	1.02	1.47574	0.61737	0.316867	0.344613	0.334782	1.99129	1.18673	1.48631	0.985123	0.884417	2.25154	1.38035	0.83064	0.919921	1.92523	1.10613	0.161612	0.581681	1.24308	0.947871	0.922738	0.0181645	0.968157	0.428247	0.0741174	0.501407	1.11949
	0.230941	0.277806	1.32716	1.00357	1.45261	0.606807	0.311425	0.338666	0.329114	1.95844	1.16642	1.46259	0.96927	0.870218	2.21422	1.35725	0.81689	0.904809	1.89286	1.0885	0.158973	0.57224	1.2226	0.932802	0.907743	0.0178105	0.952569	0.421287	0.0728273	0.493604	1.10196
	0.222008	0.266962	1.27538	0.964288	1.39565	0.583157	0.299291	0.325475	0.316277	1.88191	1.12096	1.4053	0.931329	0.836149	2.12772	1.30426	0.784976	0.869441	1.81899	1.04587	0.152756	0.549854	1.17482	0.896258	0.872234	0.0171234	0.915283	0.404807	0.0699925	0.474239	1.05875
	0.230287	0.276069	1.31911	0.996261	1.44103	0.603363	0.30969	0.336824	0.327152	1.9454	1.1598	1.4516	0.962193	0.863812	2.19976	1.34874	0.811527	0.898687	1.88123	1.08029	0.157872	0.568187	1.21443	0.9257	0.901345	0.0177775	0.945626	0.418318	0.0724486	0.489583	1.09316
	0.227504	0.271995	1.29984	0.980752	1.41782	0.59473	0.305284	0.332067	0.322398	1.91607	1.14321	1.42875	0.947201	0.850312	2.16682	1.32882	0.79935	0.885062	1.85362	1.06325	0.155459	0.559431	1.1961	0.911049	0.887479	0.0175761	0.930901	0.411884	0.071439	0.481628	1.07554
	0.232177	0.278252	1.32956	1.00405	1.45221	0.608165	0.312157	0.339512	0.329748	1.96072	1.16904	1.46292	0.969714	0.87056	2.2171	1.3594	0.817922	0.905754	1.89612	1.08871	0.159111	0.572639	1.22399	0.932911	0.90841	0.0179249	0.953019	0.421598	0.0730282	0.493373	1.10164
	0.230851	0.276706	1.32217	0.99852	1.44426	0.60477	0.310413	0.337613	0.327911	1.94986	1.16251	1.45488	0.964374	0.865768	2.20481	1.35185	0.81339	0.900743	1.88558	1.08273	0.158232	0.56948	1.21721	0.927786	0.903396	0.0178216	0.94777	0.419271	0.0726189	0.490675	1.09561
	0.224568	0.266976	1.27625	0.961	1.38767	0.584314	0.299988	0.326379	0.316603	1.87944	1.1232	1.39945	0.928098	0.833079	2.12586	1.30426	0.78419	0.867986	1.81973	1.04137	0.15242	0.548348	1.17319	0.892207	0.869946	0.017377	0.912145	0.40375	0.0702431	0.471245	1.05264
	0.206282	0.247084	1.18067	0.891437	1.28919	0.540092	0.277221	0.301521	0.292825	1.74098	1.03818	1.2988	0.86095	0.772909	1.96867	1.20713	0.726268	0.804232	1.68376	0.96656	0.141274	0.508429	1.08681	0.828233	0.806554	0.0159281	0.846129	0.374326	0.0648589	0.437977	0.97797
	0.194824	0.23469	1.1211	0.848177	1.22804	0.512509	0.263019	0.28601	0.278002	1.65477	0.985156	1.23623	0.819193	0.735496	1.87078	1.14661	0.690199	0.764545	1.59902	0.92006	0.134337	0.483594	1.03303	0.788474	0.767114	0.015019	0.805075	0.356019	0.0614979	0.417323	0.9316
	0.198132	0.233077	1.11486	0.836258	1.2049	0.511041	0.262453	0.28566	0.276655	1.63871	0.982364	1.21692	0.807581	0.724763	1.85433	1.13859	0.683944	0.756553	1.58919	0.905435	0.132786	0.477473	1.02285	0.775581	0.757584	0.0153766	0.79373	0.351606	0.0615255	0.408949	0.913955
	0.191147	0.224053	1.07191	0.80298	1.15608	0.491557	0.252475	0.274839	0.266027	1.57456	0.944916	1.16821	0.77543	0.695863	1.782	1.09449	0.65724	0.726856	1.52783	0.869152	0.127552	0.458572	0.982788	0.744448	0.727622	0.0148493	0.76214	0.337701	0.0592099	0.392302	0.876908
	0.182867	0.217984	1.0419	0.785297	1.13458	0.476872	0.244807	0.266316	0.258445	1.53505	0.916667	1.14379	0.75842	0.680806	1.73613	1.06494	0.640447	0.708997	1.48568	0.851153	0.124517	0.44802	0.958229	0.729274	0.710757	0.0141395	0.745377	0.329868	0.0573056	0.385352	0.860662
	0.165865	0.204467	0.975494	0.744015	1.08212	0.444797	0.228112	0.247831	0.241731	1.44557	0.854973	1.08603	0.718674	0.645504	1.63285	0.99906	0.60257	0.668363	1.39213	0.808482	0.11756	0.423645	0.902564	0.693154	0.671867	0.0127012	0.706232	0.311808	0.0532031	0.368162	0.820985
	0.148187	0.193823	0.921849	0.717133	1.05438	0.417645	0.213819	0.231784	0.228049	1.37945	0.802722	1.05055	0.692902	0.622952	1.55486	0.947316	0.574141	0.638895	1.31741	0.782549	0.112662	0.407036	0.861583	0.671615	0.645177	0.0111433	0.680776	0.299403	0.0495571	0.35971	0.800125
	0.138386	0.183265	0.871084	0.680333	1.0024	0.394129	0.201709	0.218557	0.215416	1.30605	0.757513	0.997345	0.657382	0.591129	1.47149	0.895761	0.543427	0.605109	1.24521	0.743007	0.106758	0.385904	0.815796	0.637809	0.611615	0.0103648	0.645853	0.283825	0.04669	0.342163	0.760721
	0.13352	0.178451	0.847814	0.664076	0.979967	0.383233	0.196082	0.212388	0.209609	1.27299	0.736562	0.974014	0.641699	0.577107	1.4338	0.872269	0.529553	0.58994	1.21219	0.72569	0.104121	0.376509	0.795186	0.623036	0.596678	0.00997053	0.630428	0.276891	0.0453443	0.334634	0.743718
	0.140479	0.184482	0.877239	0.683312	1.00535	0.397265	0.203362	0.220416	0.216989	1.31354	0.763548	1.00123	0.660235	0.593619	1.48035	0.901675	0.546653	0.608436	1.25377	0.745844	0.107309	0.387759	0.820433	0.640156	0.6146	0.0105501	0.648673	0.285213	0.0471137	0.343044	0.762932
	0.141288	0.185375	0.881528	0.686451	1.00981	0.399246	0.204381	0.221528	0.218056	1.31977	0.767357	1.00578	0.663266	0.596336	1.48742	0.906037	0.549258	0.611306	1.25987	0.749224	0.107811	0.389559	0.82432	0.643048	0.617458	0.010614	0.651653	0.286539	0.0473544	0.344552	0.766313
	0.134725	0.17719	0.842501	0.656566	0.966246	0.381474	0.19527	0.211634	0.208388	1.26182	0.733196	0.962127	0.634397	0.570401	1.422	0.86604	0.525111	0.584505	1.20416	0.716722	0.103094	0.372554	0.788138	0.615176	0.590491	0.0101131	0.623285	0.274024	0.045232	0.329723	0.733262
	0.134615	0.176572	0.839679	0.653806	0.96174	0.380303	0.194686	0.211021	0.207705	1.25706	0.730949	0.957935	0.631723	0.567973	1.41676	0.863012	0.523164	0.582255	1.20005	0.713581	0.102686	0.371038	0.785152	0.612453	0.588103	0.0101136	0.620662	0.272917	0.0451093	0.328147	0.729835
	0.128797	0.169719	0.806901	0.629207	0.926287	0.36528	0.186971	0.202625	0.199572	1.20887	0.70207	0.922136	0.607967	0.546653	1.36223	0.829533	0.503051	0.560006	1.15333	0.686944	0.0987808	0.356994	0.755072	0.589636	0.565821	0.00966222	0.597314	0.262575	0.0433009	0.316114	0.702943
	0.127992	0.168569	0.800642	0.623974	0.918239	0.362581	0.185648	0.201182	0.197812	1.19904	0.696496	0.914442	0.602653	0.541913	1.35089	0.82274	0.498794	0.555378	1.14407	0.681067	0.097958	0.354001	0.748861	0.584575	0.561089	0.00960268	0.592248	0.26037	0.0429687	0.31333	0.696794
	0.129542	0.169632	0.805926	0.626936	0.921684	0.365195	0.187017	0.202709	0.19915	1.20586	0.701525	0.918481	0.605499	0.544424	1.35883	0.827907	0.5017	0.558443	1.15147	0.684037	0.0984755	0.355787	0.753091	0.587069	0.563948	0.00973684	0.595055	0.261698	0.0433116	0.314427	0.699393
	0.129562	0.167553	0.796565	0.617154	0.90532	0.361433	0.185156	0.200784	0.196908	1.18947	0.694311	0.903494	0.596019	0.535796	1.34095	0.817724	0.495036	0.55066	1.13777	0.672792	0.0970528	0.350464	0.742804	0.577297	0.555571	0.00977692	0.585761	0.257814	0.042937	0.308674	0.686944
	0.128802	0.16838	0.800047	0.622026	0.914198	0.362596	0.185695	0.201288	0.197707	1.19674	0.696534	0.9112	0.600753	0.540143	1.34864	0.821792	0.497928	0.554195	1.14302	0.678603	0.0977197	0.353032	0.74739	0.582389	0.559588	0.00968647	0.590394	0.259676	0.043013	0.311851	0.693709
	0.137057	0.1743	0.829375	0.639035	0.934597	0.376998	0.193222	0.209664	0.205119	1.23509	0.724233	0.934594	0.617104	0.554602	1.39322	0.850603	0.514242	0.571504	1.18417	0.695832	0.100655	0.363213	0.771218	0.596894	0.575868	0.0103965	0.606514	0.267238	0.0448874	0.318414	0.709113
	0.142013	0.180072	0.856971	0.659649	0.964227	0.389666	0.199732	0.216752	0.211963	1.27557	0.748574	0.964571	0.637002	0.572458	1.43903	0.878759	0.531135	0.590184	1.22349	0.718129	0.103932	0.374989	0.79648	0.615989	0.594556	0.0107822	0.626076	0.275911	0.0464143	0.328463	0.731585
	0.137098	0.176618	0.839831	0.649857	0.95264	0.381221	0.195314	0.211831	0.207627	1.25329	0.732329	0.951154	0.627591	0.564144	1.4131	0.861954	0.52165	0.580145	1.19946	0.708255	0.102233	0.36911	0.782645	0.607687	0.585149	0.0103581	0.616797	0.271541	0.0453112	0.324752	0.722839
	0.130399	0.167111	0.794844	0.613989	0.899218	0.361002	0.184983	0.200666	0.196535	1.18515	0.693496	0.898378	0.592938	0.53295	1.33652	0.815542	0.493353	0.548519	1.13507	0.668921	0.0966386	0.348834	0.74007	0.573886	0.553032	0.009868	0.582749	0.256638	0.0429383	0.306468	0.68229
	0.122198	0.157799	0.75025	0.580994	0.852054	0.340471	0.174425	0.189158	0.185467	1.12004	0.654045	0.850483	0.561093	0.504388	1.26275	0.770116	0.46616	0.518499	1.07158	0.633308	0.0913788	0.329955	0.699444	0.543404	0.523066	0.00922544	0.551438	0.24273	0.0404547	0.290494	0.646523
	0.129549	0.164924	0.784718	0.604838	0.884753	0.356658	0.182792	0.198338	0.194069	1.16879	0.685159	0.884636	0.584083	0.524935	1.31838	0.804851	0.486624	0.540842	1.12044	0.658644	0.0952591	0.343757	0.729823	0.565005	0.545015	0.00982378	0.574058	0.25292	0.0424596	0.301446	0.671297
	0.127329	0.162607	0.773562	0.596859	0.873577	0.351469	0.180116	0.195412	0.191292	1.15276	0.675186	0.87313	0.576386	0.518044	1.30015	0.793549	0.479913	0.533474	1.10459	0.650098	0.093974	0.339165	0.719829	0.557704	0.53772	0.00964613	0.566487	0.249534	0.0418241	0.297682	0.662826
	0.125779	0.160776	0.764814	0.590289	0.864105	0.34746	0.178057	0.193171	0.189124	1.1399	0.667483	0.863567	0.570043	0.512351	1.2856	0.784616	0.474546	0.527535	1.09212	0.642984	0.0929313	0.335415	0.711799	0.551609	0.53177	0.00952603	0.560252	0.246772	0.0413419	0.294466	0.655641
	0.124893	0.158225	0.753037	0.579477	0.846901	0.34244	0.175529	0.190493	0.186261	1.1207	0.657849	0.847294	0.55958	0.502874	1.26436	0.772144	0.466662	0.518518	1.07508	0.63081	0.0913082	0.329429	0.699778	0.541081	0.522324	0.00948486	0.549984	0.242391	0.0407938	0.288485	0.642565
	0.134725	0.165469	0.788834	0.600636	0.872703	0.359942	0.184667	0.200647	0.195297	1.16789	0.691509	0.876538	0.579928	0.520891	1.31911	0.8074	0.486708	0.539852	1.12536	0.652366	0.0949358	0.342046	0.729107	0.559258	0.542486	0.0103271	0.57004	0.251756	0.0430611	0.296831	0.662058
	0.129272	0.161598	0.769639	0.589586	0.859537	0.3505	0.179731	0.195151	0.190443	1.14287	0.673349	0.861368	0.569307	0.511502	1.29	0.788562	0.476058	0.528566	1.09844	0.641197	0.0930236	0.335422	0.713562	0.549861	0.531891	0.00985734	0.559567	0.246834	0.0418302	0.292604	0.652117
	0.12585	0.161473	0.767978	0.593468	0.869348	0.348756	0.178702	0.193843	0.189885	1.14531	0.669969	0.868412	0.573123	0.51515	1.29154	0.788029	0.476755	0.530099	1.09674	0.646616	0.093398	0.337153	0.715198	0.554762	0.534509	0.00952028	0.563273	0.248042	0.0414751	0.296304	0.659629
	0.137134	0.17028	0.811286	0.620069	0.902832	0.369739	0.189633	0.205956	0.200789	1.20336	0.710318	0.905523	0.598722	0.537871	1.35861	0.830911	0.501343	0.55643	1.1577	0.674018	0.0978987	0.352895	0.7513	0.577937	0.559634	0.0104778	0.588492	0.259711	0.0441667	0.307243	0.684946
	0.135665	0.171241	0.815142	0.626493	0.914994	0.37083	0.190102	0.206337	0.201644	1.21239	0.712394	0.915835	0.604972	0.543633	1.36799	0.835649	0.50489	0.56088	1.16365	0.681812	0.0987521	0.356229	0.757013	0.584791	0.564835	0.0103146	0.594604	0.26212	0.044198	0.311626	0.694219
	0.138818	0.177119	0.84264	0.649962	0.951144	0.382893	0.196225	0.212896	0.20838	1.25552	0.735553	0.950762	0.627665	0.564124	1.41609	0.864368	0.522703	0.581012	1.20321	0.707893	0.102344	0.369359	0.783988	0.607275	0.585595	0.0105195	0.616888	0.271751	0.045569	0.3241	0.721677
	0.135017	0.170736	0.812659	0.624971	0.913079	0.369627	0.189475	0.205642	0.201019	1.20907	0.71008	0.913711	0.603507	0.542333	1.36414	0.833191	0.503481	0.559371	1.16015	0.680244	0.0984944	0.355328	0.754945	0.583465	0.563396	0.0102595	0.593161	0.261452	0.0440436	0.311001	0.692771
	0.13717	0.171274	0.815777	0.624688	0.910515	0.371558	0.190535	0.206892	0.201866	1.21115	0.713806	0.912585	0.603198	0.541942	1.36713	0.835779	0.504515	0.560126	1.16426	0.679315	0.098573	0.355414	0.756189	0.582537	0.563599	0.0104631	0.592881	0.261549	0.0443502	0.309941	0.69079
	0.130196	0.167518	0.796613	0.616164	0.903048	0.361651	0.185295	0.200973	0.196949	1.18856	0.694737	0.901774	0.595049	0.534881	1.34017	0.81754	0.494722	0.55016	1.1377	0.671476	0.0969439	0.349995	0.742215	0.576118	0.554854	0.00984045	0.584816	0.257483	0.0429923	0.307829	0.685207
	0.123449	0.159977	0.760468	0.589584	0.865191	0.344978	0.176716	0.191618	0.187974	1.13594	0.6627	0.863236	0.569398	0.511882	1.28052	0.780759	0.472736	0.525912	1.08626	0.642827	0.092699	0.334771	0.709387	0.551604	0.530684	0.00930961	0.559594	0.246265	0.0409709	0.295019	0.6565
	0.147735	0.179363	0.855616	0.648854	0.940628	0.390918	0.200628	0.218087	0.211905	1.26426	0.751036	0.946199	0.626449	0.562563	1.42857	0.875157	0.527032	0.58419	1.22029	0.704121	0.102679	0.36975	0.789212	0.603496	0.58649	0.0113626	0.615791	0.27218	0.0468419	0.319749	0.713553
	0.147794	0.18306	0.872291	0.666125	0.969429	0.397651	0.203964	0.221541	0.215903	1.2933	0.763943	0.972629	0.643185	0.57779	1.46029	0.893262	0.538851	0.597975	1.24468	0.723948	0.105197	0.37916	0.807442	0.620721	0.601299	0.0113007	0.6322	0.279047	0.0475172	0.329867	0.735463
	0.150941	0.187023	0.891158	0.680614	0.990582	0.406236	0.208365	0.226319	0.220571	1.32135	0.780437	0.993807	0.657176	0.590363	1.49195	0.912601	0.550534	0.610952	1.27161	0.739715	0.107481	0.3874	0.824957	0.634243	0.614365	0.0115401	0.645952	0.28511	0.0485408	0.337071	0.751512
	0.150295	0.186056	0.886593	0.67692	0.985037	0.404195	0.207324	0.225195	0.219447	1.31439	0.776517	0.988358	0.653607	0.587147	1.48413	0.907879	0.547644	0.607714	1.26507	0.735651	0.106907	0.385316	0.820603	0.630749	0.611066	0.0114937	0.642445	0.28358	0.0483028	0.335169	0.747303
	0.158535	0.194581	0.92765	0.706168	1.0259	0.423315	0.217185	0.235985	0.229669	1.37326	0.813261	1.0305	0.681819	0.612402	1.5511	0.949446	0.572302	0.634767	1.32338	0.766947	0.111624	0.402159	0.857311	0.657478	0.63783	0.0121546	0.670195	0.296003	0.0506475	0.348926	0.778276
	0.147265	0.189122	0.899435	0.695261	1.01863	0.408414	0.209265	0.226988	0.222383	1.34156	0.784572	1.01742	0.67143	0.603521	1.51279	0.922965	0.558432	0.620946	1.2845	0.757574	0.109408	0.394964	0.837749	0.649968	0.626154	0.0111372	0.659888	0.29057	0.0485638	0.347198	0.772899
	0.121657	0.157864	0.96877	0.805208	0.953764	0.432151	0.194759	0.231275	0.179063	1.48712	1.06175	1.19156	0.728513	0.584363	1.7588	1.12246	0.32187	0.629787	1.38523	0.7499	0.108389	0.406479	0.852503	0.828047	0.782915	0.0268571	0.759207	0.396401	0.0686456	0.376568	0.732022
	0.149841	0.17772	1.07928	0.873849	1.02606	0.485713	0.221259	0.261858	0.203631	1.63533	1.17748	1.28748	0.791845	0.636586	1.9351	1.2384	0.368479	0.693623	1.54056	0.813117	0.119094	0.444498	0.940451	0.891455	0.851282	0.0302591	0.823999	0.429969	0.0765305	0.402668	0.787076
	0.148452	0.177302	1.07765	0.874422	1.02748	0.484635	0.220577	0.261123	0.202987	1.63461	1.17614	1.2888	0.792261	0.636802	1.93417	1.23752	0.36712	0.69323	1.53846	0.813709	0.119049	0.444508	0.939791	0.892639	0.851704	0.030186	0.824533	0.43027	0.0764109	0.403433	0.788205
	0.148331	0.177674	1.0803	0.877356	1.03124	0.48568	0.220973	0.261621	0.203345	1.63935	1.17921	1.29332	0.794877	0.638856	1.93974	1.24097	0.367685	0.695204	1.54233	0.816464	0.119398	0.445883	0.942414	0.895884	0.854506	0.0302486	0.827297	0.431722	0.0765966	0.404995	0.791106
	0.143687	0.171443	1.04192	0.845168	0.993006	0.468611	0.21331	0.25251	0.196302	1.58017	1.13708	1.24562	0.76577	0.615525	1.86976	1.19635	0.355055	0.670153	1.48742	0.786478	0.115083	0.429675	0.908523	0.862694	0.823228	0.0291887	0.796949	0.415872	0.0738776	0.389868	0.761752
	0.152932	0.18229	1.1077	0.898252	1.05526	0.49825	0.22683	0.268504	0.208746	1.67968	1.20881	1.32378	0.813882	0.654215	1.98752	1.27174	0.377592	0.71237	1.5813	0.835867	0.12233	0.456704	0.965775	0.91679	0.874955	0.0310357	0.847005	0.44199	0.0785428	0.414281	0.809507
	0.132077	0.166309	1.01715	0.838368	0.990305	0.455027	0.205786	0.244101	0.189263	1.55488	1.11314	1.23891	0.758888	0.60916	1.83924	1.17484	0.340948	0.658806	1.45359	0.780567	0.113297	0.424242	0.892251	0.859967	0.815651	0.028301	0.790495	0.412658	0.0720901	0.390253	0.759937
	0.127453	0.16155	0.988791	0.816524	0.965101	0.442061	0.199767	0.237019	0.183713	1.51294	1.08246	1.20701	0.739033	0.593128	1.78957	1.14288	0.330792	0.640966	1.41324	0.760276	0.110248	0.412965	0.867988	0.838037	0.794291	0.0274897	0.769894	0.401921	0.0700768	0.380484	0.740624
	0.158031	0.184795	1.12029	0.903001	1.05867	0.504912	0.230413	0.272541	0.21209	1.69372	1.22128	1.32942	0.818481	0.658254	2.00438	1.28334	0.384205	0.71858	1.59863	0.840116	0.123329	0.45993	0.97456	0.919908	0.879972	0.0314678	0.8515	0.444273	0.0794478	0.415025	0.812016
	0.152757	0.179986	1.09215	0.882446	1.03542	0.491844	0.224236	0.265314	0.206387	1.65315	1.1911	1.29969	0.799734	0.643044	1.95627	1.25222	0.373655	0.701268	1.55873	0.821059	0.120384	0.449143	0.950938	0.899644	0.859788	0.0306468	0.832111	0.434181	0.0774479	0.406143	0.794224
	0.151405	0.178455	1.08291	0.875073	1.02681	0.487664	0.222321	0.263051	0.204623	1.63925	1.18104	1.28886	0.793047	0.637661	1.93982	1.24167	0.370452	0.695365	1.54555	0.814202	0.119372	0.445376	0.942928	0.892158	0.852598	0.030386	0.825158	0.430554	0.0767922	0.402775	0.787619
	0.151024	0.177612	1.0775	0.870093	1.02072	0.48534	0.221323	0.261847	0.20371	1.6305	1.175	1.28137	0.788567	0.634097	1.92949	1.23515	0.368861	0.691682	1.53776	0.809549	0.118732	0.442933	0.937975	0.886887	0.84779	0.0302431	0.820465	0.428098	0.0764101	0.400321	0.782939
	0.155572	0.18233	1.10566	0.89185	1.04586	0.498201	0.227285	0.268866	0.209206	1.6722	1.20548	1.31317	0.808339	0.650057	1.97888	1.26692	0.378915	0.709417	1.57783	0.829762	0.121765	0.454154	0.96209	0.908753	0.86906	0.0310475	0.840984	0.438793	0.0784088	0.410072	0.802198
	0.140243	0.173205	1.05696	0.866324	1.02143	0.473732	0.214738	0.254535	0.197538	1.61125	1.15558	1.27903	0.784453	0.629982	1.90614	1.21829	0.356365	0.682917	1.50992	0.806446	0.117385	0.4391	0.925229	0.887127	0.843193	0.0294796	0.81687	0.426371	0.0749233	0.401999	0.783726
	0.137635	0.170629	1.0417	0.854759	1.00816	0.466717	0.211462	0.250688	0.194517	1.58886	1.13911	1.26219	0.773931	0.621472	1.87961	1.20119	0.350816	0.673381	1.48823	0.79571	0.115757	0.433099	0.912247	0.875581	0.83187	0.0290402	0.805962	0.420689	0.0738392	0.396881	0.773567
	0.160033	0.186681	1.13138	0.911235	1.06804	0.510043	0.232826	0.275369	0.214318	1.70984	1.23321	1.34137	0.825983	0.664333	2.02349	1.29568	0.388313	0.725453	1.61438	0.847754	0.1245	0.46423	0.983928	0.92807	0.888048	0.0317898	0.859268	0.448317	0.0802363	0.418621	0.81919
	0.157145	0.184064	1.11608	0.900089	1.05545	0.50293	0.22946	0.271432	0.21121	1.68781	1.2168	1.32525	0.815815	0.65608	1.99736	1.27877	0.382561	0.716048	1.59269	0.837421	0.122901	0.458375	0.971094	0.917093	0.8771	0.0313428	0.848753	0.442845	0.0791486	0.413814	0.809553
	0.15278	0.177053	1.07215	0.861703	1.00926	0.483675	0.220973	0.261282	0.203423	1.61864	1.16822	1.26799	0.781185	0.628417	1.91564	1.2269	0.36876	0.686842	1.52965	0.801615	0.117851	0.439269	0.931684	0.87704	0.839908	0.0301521	0.812566	0.42393	0.0760398	0.395379	0.774064
	0.156647	0.182629	1.10674	0.891229	1.04453	0.498965	0.227785	0.269401	0.209679	1.67246	1.20631	1.31187	0.807857	0.649764	1.97925	1.26738	0.379924	0.709597	1.5792	0.829136	0.121777	0.454062	0.962435	0.907642	0.868562	0.0310998	0.840402	0.438473	0.0784892	0.409387	0.801151
	0.158674	0.185669	1.12568	0.90754	1.06407	0.507308	0.231487	0.273818	0.213077	1.70206	1.2272	1.33615	0.822585	0.661543	2.01423	1.28962	0.385973	0.722106	1.60635	0.844345	0.123937	0.462213	0.979329	0.924593	0.884382	0.0316165	0.85578	0.446508	0.0798298	0.417163	0.816161
	0.1489	0.181464	1.10563	0.902643	1.06284	0.496199	0.225283	0.2669	0.20727	1.68214	1.20796	1.33177	0.817531	0.656767	1.99016	1.27252	0.374294	0.713129	1.57903	0.840143	0.122534	0.458033	0.966398	0.923198	0.878795	0.030889	0.851126	0.444211	0.0783813	0.417916	0.815435
	0.140782	0.173948	1.06155	0.870194	1.02603	0.475766	0.215648	0.255619	0.198375	1.61834	1.16062	1.28477	0.787951	0.632784	1.91453	1.22363	0.357863	0.685918	1.51649	0.810052	0.117902	0.441045	0.929287	0.891125	0.846952	0.0296059	0.820518	0.428277	0.0752481	0.403824	0.787262
	0.165858	0.19385	1.17511	0.94704	1.11024	0.529649	0.241716	0.285906	0.222497	1.77647	1.28101	1.39422	0.858406	0.690373	2.10231	1.34607	0.403072	0.753693	1.67685	0.881083	0.129354	0.482383	1.02219	0.964723	0.922899	0.0330099	0.893028	0.465938	0.0833361	0.435226	0.851568
	0.161808	0.188972	1.14543	0.922898	1.08185	0.516314	0.235653	0.278726	0.216917	1.7314	1.2486	1.35862	0.836536	0.672798	2.04898	1.31195	0.392988	0.734581	1.63447	0.858616	0.126071	0.47012	0.996287	0.940059	0.899389	0.0321796	0.870264	0.454059	0.081232	0.424071	0.829787
	0.158623	0.184092	1.11497	0.896545	1.05023	0.502919	0.229722	0.271643	0.211473	1.68369	1.21498	1.31937	0.812748	0.653781	1.9926	1.27612	0.383311	0.714424	1.5908	0.834041	0.122589	0.456967	0.969069	0.912637	0.873838	0.0313503	0.84542	0.441075	0.0790763	0.411478	0.805501
	0.162584	0.192739	1.17042	0.947499	1.11248	0.526757	0.23997	0.283998	0.220853	1.7733	1.27688	1.39596	0.858591	0.690254	2.09837	1.34291	0.399658	0.752148	1.67064	0.881644	0.129141	0.481983	1.01981	0.966543	0.92304	0.0328165	0.893448	0.466207	0.0829937	0.436567	0.853365
	0.162524	0.190574	1.15571	0.932376	1.09344	0.520729	0.237548	0.281012	0.218652	1.74804	1.26009	1.37287	0.845062	0.67958	2.06863	1.32435	0.396007	0.741587	1.64928	0.867471	0.127288	0.474769	1.00571	0.950094	0.908539	0.032451	0.879198	0.458734	0.0819583	0.428745	0.838699
	0.14787	0.184239	1.12544	0.924822	1.09133	0.50399	0.228214	0.270598	0.209914	1.71783	1.231	1.36598	0.837296	0.672271	2.03213	1.29846	0.378445	0.727981	1.60803	0.860974	0.12516	0.468401	0.986124	0.947772	0.899961	0.0313551	0.872021	0.455185	0.0797721	0.429765	0.837406
	0.145894	0.184649	1.12997	0.932716	1.10228	0.505253	0.228363	0.270933	0.210015	1.7286	1.23693	1.37867	0.84422	0.677572	2.04468	1.30586	0.378191	0.73235	1.61498	0.868452	0.125962	0.471787	0.991765	0.957168	0.907347	0.0314206	0.879451	0.459111	0.0800835	0.434524	0.84589
	0.168228	0.198307	1.20339	0.972467	1.14111	0.541914	0.247049	0.292311	0.227383	1.82166	1.31245	1.43231	0.88131	0.708628	2.15568	1.37984	0.411652	0.772743	1.71751	0.904823	0.132656	0.494941	1.04785	0.991465	0.947488	0.0337662	0.916997	0.478475	0.0853359	0.447613	0.875292
	0.166585	0.196981	1.19581	0.967282	1.1354	0.538324	0.245317	0.290297	0.22578	1.81105	1.3044	1.42491	0.87656	0.704749	2.14308	1.37163	0.408654	0.768198	1.70679	0.900028	0.131887	0.492161	1.04162	0.98648	0.942368	0.0335395	0.912105	0.475933	0.0847957	0.445478	0.870933
	0.138644	0.218679	1.31495	1.01659	1.29013	0.660657	0.278118	0.341183	0.22785	1.98914	1.45861	1.39285	0.828177	0.772367	2.22706	1.37571	0.813565	0.81163	1.8143	0.927263	0.154935	0.521899	1.0625	1.05497	0.919265	0.059706	0.947528	0.555909	0.105473	0.489936	1.01658
	0.140468	0.220613	1.32617	1.02444	1.29963	0.666336	0.280643	0.344218	0.229993	2.00527	1.4708	1.40348	0.834713	0.778396	2.24534	1.38721	0.820235	0.8183	1.82979	0.934412	0.156174	0.52606	1.07135	1.0628	0.926498	0.0601874	0.954857	0.560137	0.106352	0.493455	1.02404
	0.141674	0.218547	1.31201	1.01002	1.2794	0.659404	0.278292	0.341071	0.228378	1.98034	1.45402	1.38321	0.823567	0.767718	2.21834	1.37141	0.810336	0.808493	1.81029	0.921221	0.154157	0.51921	1.059	1.04655	0.914036	0.0594267	0.941479	0.551982	0.105133	0.485399	1.00795
	0.108188	0.183077	1.10632	0.866175	1.1053	0.55527	0.231977	0.285402	0.189071	1.68457	1.23055	1.18838	0.703763	0.657224	1.8832	1.16053	0.688055	0.686205	1.52634	0.790196	0.131447	0.442951	0.896751	0.902925	0.78145	0.0506024	0.807147	0.474508	0.0890017	0.420918	0.871404
	0.114037	0.196147	1.1866	0.9316	1.1902	0.595428	0.248333	0.305722	0.202168	1.80941	1.32064	1.27853	0.756482	0.706666	2.0221	1.24548	0.738827	0.736791	1.63706	0.849913	0.141244	0.476005	0.962492	0.972074	0.840056	0.0543616	0.868071	0.510548	0.0955223	0.453524	0.938448
	0.122109	0.206512	1.24789	0.976913	1.24656	0.626329	0.261679	0.321938	0.213288	1.90003	1.38798	1.3403	0.793754	0.741257	2.1241	1.30901	0.776068	0.773983	1.72165	0.891219	0.148257	0.499597	1.01148	1.01833	0.881373	0.0570742	0.910341	0.535165	0.100388	0.474701	0.982764
	0.140252	0.218392	1.31199	1.01183	1.28272	0.659298	0.277949	0.340788	0.227933	1.98216	1.45456	1.38596	0.824727	0.768948	2.21989	1.37191	0.810923	0.809042	1.81024	0.922894	0.154338	0.519849	1.05946	1.04911	0.915371	0.0594877	0.943135	0.553114	0.105175	0.486854	1.01064
	0.140549	0.218592	1.31308	1.01244	1.28335	0.659857	0.278223	0.341106	0.228178	1.98357	1.45569	1.38675	0.825261	0.769427	2.22153	1.37298	0.811518	0.809641	1.81174	0.923444	0.154442	0.520197	1.06028	1.04965	0.915958	0.0595292	0.943704	0.553427	0.105257	0.487072	1.01113
	0.138427	0.2146	1.28879	0.9931	1.2585	0.647685	0.273191	0.334891	0.224107	1.94626	1.42858	1.36017	0.809603	0.754779	2.17991	1.34741	0.796308	0.794478	1.77824	0.905797	0.151524	0.510359	1.04051	1.02937	0.898563	0.0584073	0.925688	0.542808	0.103295	0.477571	0.991521
	0.141356	0.218462	1.31168	1.01013	1.27974	0.659219	0.278155	0.34093	0.228233	1.98021	1.45377	1.38341	0.823593	0.767772	2.21809	1.37117	0.810252	0.808401	1.80983	0.921325	0.154154	0.519208	1.05883	1.0468	0.914075	0.0594241	0.941575	0.55207	0.105115	0.485568	1.00823
	0.124276	0.203525	1.22712	0.955258	1.21595	0.616188	0.258325	0.317399	0.211044	1.86294	1.36322	1.30979	0.777078	0.725248	2.08404	1.28569	0.761381	0.759441	1.69305	0.871399	0.145247	0.489369	0.993239	0.993765	0.862717	0.0559411	0.890251	0.522884	0.0985868	0.462475	0.958413
	0.118485	0.196581	1.18633	0.925636	1.17943	0.595592	0.249342	0.306524	0.203512	1.80317	1.31856	1.2695	0.752616	0.70259	2.01662	1.24355	0.73677	0.734852	1.63675	0.844403	0.140633	0.473857	0.960775	0.963739	0.835614	0.0541539	0.862609	0.506836	0.0953612	0.448811	0.929713
	0.141287	0.217601	1.30617	1.00522	1.27314	0.656487	0.277112	0.339601	0.227438	1.97121	1.44745	1.37658	0.819703	0.76409	2.20819	1.36522	0.806629	0.8048	1.80224	0.916833	0.153439	0.516789	1.05421	1.04145	0.909739	0.0591517	0.937005	0.54933	0.104657	0.482989	1.003
	0.140981	0.220204	1.32317	1.02106	1.29475	0.664887	0.280208	0.343603	0.229731	1.99966	1.46715	1.39869	0.832143	0.775912	2.23934	1.38377	0.818033	0.816124	1.82567	0.931316	0.155714	0.524493	1.06865	1.0589	0.923618	0.0600153	0.951725	0.558205	0.106086	0.491486	1.02014
	0.137257	0.21092	1.26586	0.973766	1.23307	0.636246	0.268638	0.329183	0.220521	1.90994	1.40265	1.33344	0.79413	0.740217	2.13967	1.32296	0.781593	0.779829	1.74662	0.888143	0.148661	0.500688	1.02156	1.00871	0.881346	0.0573116	0.907695	0.53211	0.101417	0.467741	0.971415
	0.135321	0.207037	1.24214	0.954706	1.20847	0.624369	0.263756	0.32314	0.216587	1.87333	1.37612	1.30722	0.778727	0.725793	2.09887	1.29794	0.766681	0.764967	1.7139	0.870748	0.145793	0.491018	1.00221	0.988658	0.86423	0.0562101	0.889942	0.52163	0.099497	0.458323	0.952005
	0.139934	0.215316	1.29236	0.994409	1.25935	0.649556	0.274216	0.336038	0.225077	1.95019	1.43209	1.36175	0.81092	0.755889	2.18469	1.35073	0.798041	0.796236	1.78319	0.906973	0.151799	0.511262	1.04302	1.03019	0.899987	0.0585202	0.926933	0.54341	0.103547	0.477738	0.99213
	0.127767	0.209513	1.26334	0.983677	1.25225	0.634361	0.265907	0.326732	0.217217	1.91815	1.40352	1.34879	0.800157	0.746806	2.14574	1.3237	0.783926	0.781924	1.74302	0.897326	0.149556	0.503892	1.02261	1.02341	0.888346	0.0575998	0.916732	0.538458	0.101502	0.476305	0.987034
	0.114851	0.191287	1.15468	0.901555	1.14908	0.579674	0.242579	0.298256	0.197937	1.75569	1.28358	1.23656	0.732933	0.684265	1.96336	1.21056	0.717319	0.715439	1.59309	0.822443	0.136943	0.461434	0.935307	0.938892	0.813776	0.0527302	0.840158	0.493698	0.0928324	0.437328	0.905817
	0.13842	0.209715	1.25728	0.964474	1.21979	0.632075	0.267316	0.32736	0.219677	1.89427	1.39231	1.32032	0.787018	0.733368	2.12282	1.31323	0.775411	0.773714	1.7348	0.879635	0.147382	0.49634	1.01394	0.998075	0.873383	0.0568317	0.899079	0.52682	0.100664	0.462413	0.960843
	0.139954	0.216036	1.297	0.998596	1.265	0.651853	0.275085	0.337149	0.225735	1.95781	1.43742	1.36758	0.814228	0.759022	2.19307	1.35576	0.801108	0.799283	1.78958	0.9108	0.152406	0.513315	1.04692	1.03476	0.903674	0.0587512	0.930826	0.545747	0.103933	0.479948	0.996608
	0.138005	0.211459	1.26882	0.97549	1.23494	0.637761	0.269367	0.330036	0.221169	1.91384	1.40575	1.33572	0.795631	0.741571	2.14419	1.32589	0.783238	0.781481	1.7507	0.889709	0.148953	0.501662	1.02381	1.01029	0.882998	0.0574267	0.909312	0.533009	0.10164	0.468392	0.972869
	0.136084	0.209061	1.25467	0.965112	1.22208	0.630628	0.266274	0.326283	0.218585	1.89302	1.39024	1.32159	0.787081	0.733642	2.12072	1.31126	0.774671	0.772923	1.73118	0.880249	0.147342	0.496246	1.01252	0.999724	0.873522	0.0568035	0.899629	0.527377	0.10052	0.463567	0.962757
	0.13676	0.206858	1.23999	0.950899	1.20245	0.6234	0.263698	0.322907	0.216732	1.8679	1.37307	1.30169	0.775996	0.723071	2.09335	1.29508	0.764647	0.762979	1.71095	0.86725	0.145324	0.489404	0.999915	0.983909	0.861143	0.0560396	0.88643	0.519381	0.0992725	0.455804	0.947167
	0.12541	0.201628	1.2141	0.941968	1.19729	0.609814	0.256168	0.314509	0.209567	1.83997	1.34778	1.2911	0.766808	0.715406	2.05918	1.27115	0.752267	0.750412	1.67512	0.859238	0.143389	0.483058	0.98188	0.978772	0.851233	0.0552405	0.877918	0.515365	0.0974644	0.45504	0.943572
	0.134878	0.211814	1.27327	0.98356	1.24776	0.639758	0.269452	0.330491	0.220823	1.92527	1.41212	1.34747	0.801407	0.747335	2.15576	1.33187	0.787512	0.785655	1.7568	0.897125	0.149943	0.50507	1.02861	1.02039	0.88953	0.0577861	0.916754	0.537783	0.10211	0.473758	0.983164
	0.142496	0.218093	1.30851	1.00578	1.27317	0.657725	0.277835	0.340394	0.228142	1.97349	1.44966	1.37717	0.820378	0.764619	2.21107	1.36731	0.807667	0.80586	1.80547	0.917336	0.15359	0.517277	1.05578	1.04158	0.910457	0.0592157	0.937554	0.549544	0.104815	0.482867	1.00297
	0.138281	0.209391	1.25528	0.962838	1.21767	0.631076	0.26691	0.326856	0.219353	1.89115	1.39006	1.31806	0.785702	0.732133	2.11935	1.31111	0.774146	0.772454	1.73205	0.878142	0.147138	0.495515	1.0123	0.996343	0.871919	0.0567379	0.897556	0.525919	0.100502	0.461595	0.959163
	0.142508	0.217755	1.30632	1.00378	1.27045	0.656642	0.27743	0.339874	0.227838	1.96987	1.44714	1.37438	0.818801	0.763122	2.20709	1.36493	0.806212	0.804414	1.80246	0.915506	0.153301	0.516299	1.05393	1.03939	0.908698	0.0591058	0.935693	0.548424	0.104632	0.481802	1.00082
	0.144648	0.216748	1.29835	0.993785	1.25563	0.652836	0.276454	0.338386	0.227383	1.95392	1.43711	1.36011	0.811318	0.755831	2.19025	1.3555	0.80002	0.798313	1.79149	0.906341	0.151976	0.511775	1.04649	1.02758	0.900292	0.0586136	0.92644	0.542658	0.103899	0.47576	0.98898
	0.116553	0.171621	1.16866	0.83762	1.13678	0.589729	0.269166	0.325035	0.19651	1.70385	1.29206	1.18254	0.708445	0.690085	1.8116	1.20277	0.783247	0.69344	1.70873	0.839165	0.14603	0.452212	0.855659	0.814837	0.75736	0.0569547	0.756304	0.4122	0.0834856	0.403702	0.8303
	0.112562	0.170708	1.16702	0.840474	1.14386	0.588677	0.268155	0.324105	0.194997	1.70557	1.29168	1.18754	0.710212	0.692434	1.81125	1.2022	0.78444	0.693614	1.70742	0.842614	0.146408	0.453144	0.854653	0.819025	0.759144	0.0570842	0.758627	0.413658	0.0833627	0.406616	0.835396
	0.11731	0.183521	1.25963	0.911589	1.24413	0.635153	0.288746	0.349312	0.20912	1.84544	1.39576	1.28907	0.769602	0.751021	1.95741	1.29885	0.849207	0.74992	1.84412	0.914552	0.158665	0.490824	0.922698	0.889861	0.822509	0.0618441	0.822541	0.448717	0.0899728	0.442697	0.90855
	0.125752	0.196608	1.34935	0.976431	1.33256	0.6804	0.309328	0.374204	0.224044	1.9768	1.49515	1.38074	0.824358	0.804441	2.09679	1.39135	0.909644	0.803311	1.97545	0.979591	0.169954	0.52575	0.988418	0.953126	0.881032	0.0662445	0.881054	0.480633	0.0963817	0.474152	0.973125
	0.127696	0.197518	1.35375	0.977996	1.33342	0.682706	0.310589	0.375612	0.225269	1.98159	1.49944	1.38257	0.825936	0.805731	2.10274	1.39543	0.911688	0.805468	1.98145	0.980927	0.170274	0.526834	0.991559	0.954093	0.882761	0.0663763	0.882567	0.481382	0.0966979	0.474301	0.973785
	0.139709	0.203728	1.38546	0.991387	1.34418	0.699217	0.319352	0.38552	0.233459	2.01828	1.53117	1.39924	0.838758	0.816769	2.14678	1.42543	0.927624	0.821616	2.02527	0.992979	0.172886	0.535471	1.01431	0.963856	0.896713	0.067436	0.895245	0.487849	0.0989748	0.477194	0.981813
	0.142051	0.207969	1.41507	1.01326	1.37437	0.714124	0.326071	0.393681	0.238241	2.06211	1.56414	1.43027	0.857152	0.834786	2.19303	1.45609	0.947838	0.839372	2.06875	1.01498	0.176679	0.54718	1.03602	0.985356	0.91636	0.0689127	0.914951	0.498619	0.101089	0.48798	1.00385
	0.142309	0.20779	1.41334	1.01156	1.3717	0.713274	0.325743	0.393252	0.238089	2.05912	1.56206	1.42776	0.855788	0.833388	2.1901	1.45418	0.946417	0.838213	2.06609	1.01322	0.176397	0.546332	1.03473	0.983545	0.914914	0.0688046	0.913447	0.497778	0.100966	0.486989	1.00192
	0.142478	0.211336	1.44052	1.03372	1.40391	0.726845	0.331584	0.400499	0.241839	2.10149	1.59307	1.4597	0.874104	0.851646	2.2337	1.48291	0.966161	0.855107	2.10656	1.03581	0.180181	0.557894	1.05477	1.00604	0.934424	0.0702687	0.93329	0.50872	0.102905	0.498693	1.02539
	0.125127	0.19234	1.3172	0.950665	1.29543	0.664325	0.302348	0.36558	0.219472	1.92714	1.45863	1.34371	0.803002	0.783215	2.04546	1.35749	0.886547	0.783457	1.9277	0.95338	0.165543	0.51225	0.964743	0.927109	0.858273	0.064536	0.857961	0.467917	0.0940884	0.460695	0.946055
	0.135351	0.192937	1.30795	0.932278	1.26113	0.660299	0.302056	0.364378	0.221515	1.90164	1.44421	1.31494	0.789335	0.768074	2.02468	1.34466	0.873654	0.774611	1.91098	0.933242	0.162686	0.504096	0.957385	0.905111	0.843971	0.0634737	0.842099	0.458714	0.0934425	0.44735	0.921223
	0.136675	0.197135	1.3386	0.956075	1.29488	0.675667	0.30883	0.37269	0.22611	1.9482	1.47875	1.34897	0.809169	0.787678	2.0732	1.37672	0.895237	0.79332	1.95629	0.95735	0.166781	0.516668	0.979918	0.9289	0.865127	0.0650626	0.86347	0.470449	0.0956298	0.459516	0.945839
	0.137701	0.200398	1.36244	0.974587	1.32113	0.687619	0.314098	0.379154	0.229682	1.98441	1.50561	1.37545	0.824597	0.802928	2.11093	1.40166	0.912026	0.807873	1.99154	0.976104	0.169966	0.526447	0.997443	0.947407	0.881583	0.0662985	0.880095	0.479577	0.097331	0.468981	0.96499
	0.139908	0.204994	1.39498	0.999001	1.35514	0.703977	0.32142	0.388076	0.234818	2.03296	1.54197	1.41018	0.845071	0.823042	2.16197	1.43545	0.934455	0.827491	2.03941	1.00072	0.17419	0.539462	1.02132	0.97154	0.903442	0.0679411	0.902071	0.491606	0.0996539	0.481166	0.989806
	0.143404	0.209239	1.42305	1.01839	1.38087	0.718185	0.328002	0.39597	0.239763	2.07315	1.57275	1.43738	0.861588	0.839017	2.20509	1.46414	0.952854	0.843941	2.08026	1.02004	0.177592	0.550041	1.04184	0.990145	0.921118	0.0692713	0.919624	0.501138	0.10166	0.490231	1.00861
	0.131828	0.200103	1.36813	0.985453	1.34128	0.690116	0.314345	0.379943	0.228558	1.99964	1.51432	1.39242	0.8327	0.811877	2.12347	1.40942	0.919703	0.813185	2.0017	0.987983	0.171659	0.531289	1.00194	0.960353	0.890066	0.0669289	0.88948	0.485014	0.0977285	0.476809	0.979578
	0.122979	0.18918	1.29569	0.935247	1.2745	0.653468	0.297393	0.359596	0.215853	1.89578	1.43485	1.32195	0.789962	0.770513	2.01211	1.33535	0.872129	0.770692	1.89625	0.937934	0.162855	0.503926	0.94899	0.912111	0.844332	0.0634877	0.84404	0.46033	0.0925515	0.453265	0.930773
	0.137542	0.197474	1.34005	0.956353	1.29465	0.67644	0.309283	0.373182	0.226587	1.94953	1.48008	1.34918	0.809526	0.787907	2.07503	1.378	0.895775	0.793963	1.95821	0.957517	0.166852	0.516932	0.980942	0.928904	0.865528	0.0650937	0.863769	0.470575	0.0957343	0.459359	0.945686
	0.142303	0.209465	1.4263	1.02222	1.38725	0.719738	0.328513	0.396696	0.239848	2.07941	1.57687	1.44314	0.864582	0.842167	2.21093	1.4679	0.955881	0.846292	2.08541	1.02409	0.178214	0.551879	1.04429	0.994391	0.92428	0.0695073	0.922983	0.50304	0.10189	0.492647	1.01325
	0.145526	0.214014	1.45709	1.04412	1.41686	0.735285	0.33563	0.405278	0.245075	2.12413	1.61086	1.47403	0.883137	0.860216	2.25858	1.49954	0.976426	0.864517	2.13038	1.04602	0.182038	0.563731	1.06682	1.01565	0.94412	0.0709995	0.942774	0.513819	0.10409	0.503145	1.03487
	0.140332	0.204315	1.38915	0.993765	1.34719	0.701095	0.320244	0.386578	0.234162	2.02339	1.53515	1.40253	0.840812	0.818729	2.15235	1.42916	0.929946	0.823731	2.0306	0.995322	0.173308	0.536795	1.017	0.966075	0.898917	0.067602	0.897409	0.489015	0.0992389	0.478238	0.98402
	0.142749	0.207706	1.41209	1.01007	1.36921	0.712676	0.325548	0.392973	0.238061	2.05668	1.56046	1.42551	0.854622	0.832159	2.18783	1.45272	0.94524	0.837301	2.0641	1.01163	0.176154	0.545617	1.03379	0.981886	0.913683	0.0687127	0.912137	0.497036	0.100878	0.486043	1.0001
	0.132396	0.202097	1.38277	0.996891	1.35755	0.697455	0.317571	0.383906	0.230733	2.02195	1.53085	1.40879	0.842223	0.8213	2.14668	1.42476	0.930054	0.822144	2.02337	0.999579	0.173625	0.537322	1.01271	0.971809	0.900222	0.0676915	0.899748	0.490656	0.0987735	0.482681	0.991445
	0.128374	0.197729	1.35447	0.977867	1.33274	0.683101	0.310853	0.375885	0.225585	1.98197	1.5	1.38224	0.82593	0.805625	2.10349	1.39598	0.911802	0.805708	1.98232	0.980704	0.17027	0.526861	0.992049	0.953744	0.882771	0.0663777	0.882491	0.48131	0.0967496	0.473994	0.973297
	0.144846	0.209585	1.42377	1.01746	1.37846	0.718626	0.328393	0.396338	0.240326	2.07272	1.57303	1.43572	0.861032	0.83825	2.20541	1.46447	0.952512	0.843954	2.08092	1.0189	0.177472	0.549756	1.04229	0.988734	0.920562	0.069231	0.918874	0.500661	0.101714	0.489231	1.00688
	0.142987	0.20699	1.40623	1.005	1.36165	0.70977	0.324336	0.391447	0.237342	2.04727	1.55368	1.41816	0.85048	0.827989	2.17828	1.44646	0.940824	0.83358	2.0553	1.00644	0.175298	0.543015	1.02946	0.976658	0.909278	0.0683823	0.907621	0.494533	0.100461	0.483272	0.994597
	0.141688	0.205374	1.3955	0.997554	1.35173	0.704341	0.321826	0.388434	0.235464	2.03187	1.5419	1.4077	0.84414	0.821851	2.16178	1.43548	0.933769	0.827281	2.03968	0.999007	0.173992	0.538956	1.02161	0.969495	0.902493	0.0678719	0.900879	0.49087	0.0996936	0.479773	0.987347
	0.141175	0.203722	1.38342	0.988169	1.33841	0.698286	0.319158	0.38516	0.233656	2.01351	1.52829	1.39428	0.836319	0.81412	2.14266	1.42285	0.92526	0.819907	2.02182	0.989499	0.172377	0.533999	1.01273	0.960111	0.894152	0.0672454	0.892451	0.486242	0.0988318	0.474972	0.977635
	0.141561	0.201092	1.36257	0.97062	1.31253	0.687904	0.314762	0.379663	0.230945	1.98045	1.5043	1.36888	0.821893	0.799663	2.1089	1.40065	0.909801	0.806789	1.99062	0.971537	0.169395	0.524917	0.997334	0.942129	0.878798	0.0660937	0.876769	0.477572	0.0973451	0.465522	0.958777
	0.133132	0.195059	1.32736	0.950573	1.28944	0.669855	0.305842	0.369266	0.223438	1.93442	1.46723	1.34182	0.804106	0.783143	2.05717	1.36587	0.889158	0.78738	1.94055	0.95221	0.165746	0.513312	0.971815	0.92444	0.859647	0.0646476	0.858341	0.467775	0.0948235	0.457838	0.94182
	0.127867	0.189913	1.29473	0.929301	1.26226	0.65327	0.297993	0.359941	0.217301	1.889	1.43191	1.31229	0.785775	0.765617	2.00774	1.33288	0.868492	0.76862	1.89341	0.931209	0.161974	0.501508	0.948025	0.904489	0.839994	0.0631674	0.839002	0.457335	0.0924894	0.448395	0.921925
	0.172776	0.223946	1.47067	1.03833	1.35207	0.730242	0.345599	0.402602	0.231939	1.89114	1.3579	1.24762	0.873334	0.717298	2.16584	1.32132	0.826096	0.739925	1.8438	0.819084	0.15366	0.456118	0.9275	0.79223	0.842295	0.0895676	0.810208	0.480067	0.103371	0.44358	1.02685
	0.175848	0.23034	1.515	1.07194	1.39756	0.752053	0.355677	0.414419	0.238106	1.94917	1.39818	1.28784	0.901204	0.740047	2.23179	1.36074	0.851466	0.762166	1.89829	0.845199	0.15847	0.470165	0.954734	0.817977	0.868758	0.0924932	0.835852	0.495535	0.106473	0.458665	1.06144
	0.177993	0.233698	1.53761	1.08846	1.41948	0.763232	0.36091	0.420533	0.241475	1.97849	1.4189	1.30765	0.915001	0.751345	2.26525	1.38095	0.864279	0.773527	1.92638	0.858133	0.160875	0.477249	0.96882	0.830604	0.881965	0.0939243	0.848601	0.503154	0.10806	0.465895	1.0781
	0.184376	0.245187	1.61618	1.14702	1.49803	0.80198	0.378923	0.441619	0.252768	2.0809	1.49057	1.37779	0.963722	0.791174	2.38186	1.451	0.909041	0.812976	2.02346	0.903797	0.169322	0.502017	1.01741	0.875422	0.9284	0.0990108	0.893519	0.530133	0.113565	0.49188	1.13781
	0.188504	0.249523	1.64367	1.16546	1.52131	0.815712	0.385524	0.449277	0.25745	2.11581	1.51623	1.40001	0.979394	0.804105	2.42206	1.47587	0.924284	0.826832	2.05837	0.918505	0.172119	0.510416	1.03505	0.889442	0.94369	0.10059	0.908147	0.538685	0.115503	0.499449	1.15547
	0.172515	0.230783	1.52252	1.08183	1.41383	0.755396	0.356778	0.415852	0.237667	1.96088	1.40384	1.29939	0.908727	0.745948	2.24421	1.36669	0.856622	0.765831	1.90561	0.852209	0.159608	0.473091	0.958053	0.825721	0.875192	0.0933976	0.842414	0.499962	0.106977	0.464321	1.07387
	0.163251	0.2212	1.46194	1.04139	1.36289	0.725112	0.342201	0.398948	0.227283	1.88401	1.34724	1.25063	0.874303	0.717533	2.15566	1.31185	0.823063	0.735287	1.82857	0.8199	0.153458	0.454602	0.919117	0.794963	0.841574	0.0899349	0.810267	0.481188	0.102706	0.44777	1.03523
	0.181544	0.239274	1.57517	1.11592	1.45592	0.781803	0.3696	0.430688	0.247066	2.02721	1.45332	1.34057	0.937931	0.770122	2.32084	1.41454	0.885569	0.792401	1.97304	0.87963	0.164872	0.48902	0.992218	0.851593	0.903913	0.0963032	0.869789	0.515818	0.110695	0.477917	1.10579
	0.186332	0.247983	1.63479	1.16042	1.51565	0.811201	0.38326	0.44668	0.255615	2.10495	1.50769	1.39387	0.974942	0.800374	2.40935	1.46768	0.919548	0.822334	2.04668	0.914318	0.171286	0.507822	1.02907	0.88565	0.939177	0.100169	0.903906	0.536316	0.114872	0.497679	1.1512
	0.1868	0.248334	1.63685	1.16162	1.51704	0.812244	0.383779	0.447277	0.256026	2.10749	1.50966	1.39534	0.976001	0.801259	2.41231	1.46957	0.920654	0.823376	2.04937	0.915313	0.171483	0.508429	1.03044	0.886561	0.940242	0.10027	0.90491	0.536883	0.115018	0.498119	1.15225
	0.18773	0.251006	1.65582	1.17642	1.53736	0.82154	0.388031	0.452276	0.258517	2.1325	1.52677	1.41302	0.988203	0.811195	2.44065	1.48637	0.931593	0.832881	2.0725	0.926743	0.173573	0.514493	1.04197	0.897914	0.951758	0.101563	0.916102	0.54368	0.116344	0.504881	1.1677
	0.190101	0.252294	1.66254	1.17946	1.54003	0.825027	0.389862	0.454352	0.260187	2.14039	1.53347	1.41678	0.991052	0.813639	2.45005	1.49271	0.935023	0.83631	2.08172	0.929432	0.174143	0.516357	1.04674	0.900153	0.954813	0.101805	0.918901	0.545137	0.116826	0.50564	1.1697
	0.181149	0.246656	1.63129	1.16312	1.52302	0.809019	0.381683	0.445013	0.253222	2.10276	1.503	1.39675	0.976321	0.801192	2.4057	1.46363	0.918635	0.820438	2.03989	0.915559	0.17132	0.507407	1.02525	0.887942	0.939577	0.100461	0.904713	0.537405	0.114598	0.500456	1.15688
	0.168225	0.23395	1.55177	1.11087	1.45786	0.769201	0.362429	0.422712	0.2393	2.00224	1.42849	1.33369	0.931696	0.764304	2.28973	1.3915	0.874758	0.780329	1.9384	0.873668	0.163311	0.483249	0.973889	0.848243	0.895841	0.0959969	0.862959	0.513123	0.108988	0.479349	1.10746
	0.189193	0.252069	1.66199	1.17998	1.5414	0.824674	0.389598	0.454076	0.259775	2.14008	1.5327	1.41735	0.991334	0.813816	2.4495	1.49205	0.934898	0.836008	2.08061	0.929688	0.174156	0.516304	1.04611	0.900593	0.954921	0.101861	0.91908	0.54535	0.116782	0.506151	1.17075
	0.185177	0.24652	1.62522	1.15369	1.50692	0.806443	0.381005	0.444054	0.254093	2.09265	1.49884	1.38578	0.969278	0.79572	2.39525	1.45907	0.914176	0.817516	2.03466	0.909005	0.170288	0.504857	1.02302	0.880518	0.933708	0.0995888	0.898648	0.533205	0.114199	0.494816	1.14456
	0.183193	0.244292	1.61092	1.14392	1.49444	0.799314	0.377596	0.440094	0.25172	2.07441	1.48554	1.37402	0.961005	0.788905	2.37429	1.44617	0.906209	0.810312	2.01657	0.901243	0.16882	0.500464	1.0139	0.87308	0.92567	0.0987499	0.890943	0.528678	0.113192	0.490746	1.13509
	0.182593	0.242061	1.59486	1.13119	1.47683	0.791461	0.374027	0.435889	0.249684	2.05314	1.47111	1.35882	0.950538	0.780393	2.35024	1.43199	0.896906	0.80227	1.99709	0.89144	0.167034	0.495304	1.00421	0.863305	0.915826	0.097636	0.88136	0.522836	0.112071	0.48487	1.12169
	0.179862	0.237924	1.56712	1.11103	1.45015	0.777734	0.367591	0.428373	0.245512	2.01721	1.44565	1.33464	0.93368	0.766582	2.30921	1.40716	0.881206	0.788326	1.96257	0.875635	0.164092	0.486625	0.986889	0.847897	0.89967	0.0958904	0.865772	0.513532	0.110124	0.476078	1.10142
	0.1645	0.222399	1.46941	1.04626	1.36893	0.728856	0.344015	0.401048	0.228605	1.89344	1.35425	1.25651	0.878471	0.720981	2.16654	1.31863	0.827178	0.739056	1.83812	0.823813	0.154207	0.456867	0.923954	0.798662	0.845666	0.0903506	0.81417	0.483453	0.103233	0.449725	1.03981
	0.158642	0.216862	1.43503	1.02396	1.34137	0.711619	0.33565	0.391368	0.222482	1.85012	1.32196	1.22958	0.859377	0.705179	2.1165	1.2874	0.808271	0.721711	1.79411	0.805886	0.150768	0.446462	0.901661	0.781739	0.826897	0.0884498	0.796276	0.473083	0.100807	0.44082	1.01891
	0.179359	0.237814	1.56691	1.1114	1.45103	0.777589	0.367467	0.428247	0.245296	2.01718	1.44532	1.33505	0.933907	0.766737	2.30906	1.40689	0.881198	0.788211	1.96208	0.875843	0.16411	0.486629	0.9866	0.848208	0.899795	0.0959288	0.865936	0.51369	0.110107	0.476401	1.10209
	0.181857	0.241042	1.58811	1.12636	1.47049	0.788113	0.372449	0.434049	0.248641	2.04443	1.46489	1.35302	0.946486	0.777069	2.34027	1.42593	0.8931	0.798874	1.98865	0.887641	0.166324	0.493201	0.999967	0.859617	0.911929	0.0972186	0.877607	0.520605	0.111597	0.482787	1.11688
	0.181618	0.237857	1.56441	1.10686	1.44306	0.776582	0.367282	0.427939	0.245885	2.01272	1.44378	1.32979	0.930568	0.764163	2.30456	1.40512	0.879226	0.787022	1.96022	0.872739	0.163635	0.485493	0.985881	0.844622	0.897072	0.0955058	0.86309	0.511678	0.109946	0.473594	1.096
	0.154244	0.2069	1.36549	0.97077	1.26907	0.67744	0.319904	0.37289	0.212969	1.75887	1.2589	1.16596	0.815347	0.669264	2.01289	1.22564	0.768376	0.686829	1.70882	0.764631	0.143186	0.424363	0.859078	0.740975	0.785166	0.0838152	0.755802	0.448619	0.0959409	0.416814	0.963929
	0.159851	0.219905	1.45645	1.0405	1.36395	0.722131	0.340475	0.397036	0.225355	1.87829	1.34133	1.24935	0.873041	0.716315	2.14845	1.30639	0.820589	0.732448	1.82031	0.818686	0.153114	0.453287	0.914725	0.794418	0.83982	0.0898922	0.808823	0.480685	0.102304	0.448328	1.03609
	0.16854	0.233812	1.55034	1.10933	1.45547	0.768534	0.362169	0.422391	0.23926	2.00016	1.42731	1.33188	0.930494	0.763349	2.28747	1.39031	0.873846	0.779621	1.93684	0.872545	0.16312	0.482736	0.973148	0.847047	0.894775	0.0958584	0.861892	0.512428	0.10889	0.478528	1.10563
	0.180385	0.23935	1.5772	1.11886	1.46089	0.782679	0.369855	0.431035	0.246847	2.03049	1.45476	1.344	0.940147	0.77185	2.32427	1.41609	0.887016	0.793381	1.97488	0.881693	0.1652	0.489845	0.993024	0.853908	0.905778	0.0965745	0.871707	0.517133	0.110829	0.479651	1.10959
	0.179543	0.237532	1.56456	1.10924	1.44784	0.776464	0.366987	0.427671	0.245102	2.01393	1.44329	1.33249	0.932177	0.765346	2.30545	1.40486	0.879775	0.787041	1.95936	0.874225	0.163826	0.485835	0.985271	0.846538	0.898216	0.0957368	0.864376	0.512707	0.109945	0.475322	1.09967
	0.182212	0.242315	1.59725	1.1336	1.4805	0.792588	0.374485	0.436447	0.249806	2.05654	1.47312	1.36167	0.952441	0.781912	2.35397	1.43401	0.898398	0.803456	1.99976	0.893217	0.16734	0.496139	1.00549	0.865175	0.917531	0.097852	0.883059	0.523927	0.112236	0.486125	1.12449
	0.17629	0.237588	1.49026	1.1672	1.614	0.830873	0.396873	0.458484	0.233428	1.89645	1.41296	1.22891	1.06046	0.815312	2.26137	1.44949	0.782608	0.817413	2.21013	0.854618	0.175897	0.402322	0.852017	0.741717	0.733675	0.0743062	0.858055	0.460408	0.0985808	0.528011	1.07659
	0.175313	0.234328	1.4684	1.14785	1.58573	0.818456	0.391111	0.451787	0.230634	1.86794	1.39257	1.20906	1.043	0.80213	2.22742	1.42808	0.771003	0.805187	2.17709	0.840902	0.173097	0.396446	0.840436	0.729683	0.722605	0.0731148	0.84439	0.453011	0.0971705	0.518642	1.0579
	0.174626	0.232516	1.4564	1.13743	1.57063	0.811657	0.387941	0.448107	0.22904	1.85235	1.38134	1.19833	1.03359	0.795003	2.20884	1.41633	0.764641	0.798494	2.159	0.833478	0.17158	0.393217	0.833989	0.723181	0.716554	0.0724699	0.836985	0.449008	0.0963925	0.513647	1.0479
	0.161576	0.221426	1.39153	1.09409	1.51577	0.776266	0.370469	0.428058	0.216777	1.77213	1.31872	1.15096	0.993804	0.763612	2.11306	1.35376	0.731001	0.763711	2.06489	0.800232	0.164658	0.375622	0.793847	0.69476	0.685655	0.0695753	0.80325	0.431123	0.0919832	0.496099	1.01074
	0.15491	0.213113	1.33987	1.05441	1.46141	0.747546	0.356691	0.412157	0.208469	1.70664	1.26962	1.10899	0.957703	0.735773	2.03494	1.30357	0.703918	0.735459	1.9885	0.771016	0.158637	0.361668	0.763998	0.669449	0.66033	0.0670347	0.77388	0.415387	0.0885538	0.478357	0.974418
	0.177154	0.23605	1.47865	1.15501	1.59503	0.824081	0.393865	0.454952	0.232486	1.88072	1.40243	1.2168	1.04955	0.807259	2.24267	1.43799	0.776338	0.810718	2.19205	0.846319	0.174222	0.399224	0.846655	0.734334	0.727532	0.0735863	0.849871	0.455926	0.0978626	0.521638	1.06417
	0.180256	0.244246	1.53296	1.20216	1.66336	0.854839	0.408206	0.471604	0.239693	1.95127	1.45322	1.26537	1.09214	0.839503	2.32671	1.49114	0.80512	0.840999	2.27389	0.879906	0.181086	0.413834	0.875815	0.763752	0.754909	0.0765042	0.883373	0.474037	0.101382	0.544239	1.10939
	0.179745	0.242818	1.52348	1.19388	1.65134	0.849461	0.405702	0.468696	0.238446	1.93893	1.44435	1.25685	1.08466	0.833847	2.31202	1.48185	0.80009	0.835704	2.25958	0.874016	0.179882	0.411283	0.870739	0.758591	0.75012	0.0759925	0.8775	0.470861	0.100768	0.54026	1.10144
	0.178339	0.239324	1.5004	1.17397	1.62256	0.836407	0.399606	0.46162	0.23535	1.909	1.42276	1.23632	1.06667	0.820216	2.27635	1.45928	0.787869	0.822853	2.22485	0.859812	0.176978	0.405074	0.8583	0.746156	0.738506	0.0747585	0.863327	0.463202	0.0992707	0.530748	1.08239
	0.176799	0.234997	1.47163	1.14885	1.58607	0.820097	0.392012	0.4528	0.231572	1.87157	1.39587	1.21047	1.04399	0.803055	2.23178	1.43111	0.772612	0.806795	2.18145	0.841942	0.173328	0.397335	0.84291	0.730497	0.723982	0.0732061	0.845508	0.453566	0.0974085	0.51867	1.05824
	0.168395	0.228563	1.43481	1.12563	1.55778	0.800153	0.382058	0.441403	0.224221	1.82648	1.36011	1.18471	1.02259	0.785996	2.1779	1.39569	0.753597	0.7872	2.12842	0.823804	0.169535	0.387333	0.819558	0.715081	0.706636	0.0716261	0.827029	0.443814	0.0948837	0.509716	1.03894
	0.159686	0.219365	1.37895	1.0848	1.50329	0.769312	0.367104	0.424182	0.21465	1.7563	1.30671	1.14104	0.985331	0.757037	2.09417	1.34157	0.724428	0.756872	2.0464	0.793315	0.163229	0.37222	0.786427	0.68879	0.67954	0.0689736	0.796278	0.427399	0.0911423	0.492049	1.00237
	0.176952	0.236457	1.4817	1.15818	1.59994	0.825861	0.394656	0.45588	0.232743	1.88484	1.4052	1.21995	1.05239	0.809355	2.24757	1.44101	0.777982	0.812472	2.19679	0.84848	0.174658	0.400038	0.848077	0.736255	0.72914	0.0737738	0.852003	0.457093	0.0980517	0.523287	1.06739
	0.18045	0.243907	1.53041	1.19947	1.65917	0.853342	0.407543	0.470826	0.239487	1.9478	1.4509	1.26269	1.08973	0.837726	2.32259	1.4886	0.803738	0.839522	2.2699	0.878075	0.180716	0.413152	0.874635	0.762122	0.753554	0.0763453	0.881567	0.473048	0.101224	0.542831	1.10665
	0.179027	0.239316	1.49968	1.17232	1.61956	0.835889	0.39944	0.461409	0.235538	1.90773	1.42223	1.23483	1.06524	0.819228	2.27487	1.45849	0.787425	0.822339	2.22347	0.858825	0.176787	0.404889	0.858323	0.745237	0.737999	0.0746732	0.862387	0.462666	0.0992395	0.529707	1.08046
	0.176404	0.236225	1.48061	1.1579	1.59996	0.825311	0.394349	0.455536	0.232408	1.88363	1.40407	1.21953	1.0521	0.809075	2.24611	1.43998	0.77744	0.811934	2.19533	0.84816	0.174586	0.399736	0.847213	0.736011	0.728682	0.0737457	0.851655	0.456923	0.0979701	0.523322	1.06735
	0.177945	0.237163	1.48567	1.16055	1.60274	0.827996	0.395731	0.457109	0.233569	1.88966	1.40907	1.22263	1.05459	0.811125	2.25333	1.44481	0.780023	0.814569	2.20247	0.850368	0.175055	0.401116	0.850641	0.737851	0.730991	0.0739383	0.853934	0.458108	0.0983255	0.524162	1.06931
	0.170827	0.232266	1.45835	1.14456	1.58428	0.813326	0.388313	0.448639	0.22777	1.85658	1.38235	1.20452	1.03976	0.799142	2.21379	1.41862	0.765985	0.800162	2.16347	0.837561	0.172361	0.393682	0.832815	0.727049	0.718292	0.0728219	0.840818	0.451227	0.0964329	0.518412	1.05658
	0.163994	0.224557	1.41108	1.10926	1.53663	0.787149	0.375678	0.434074	0.21988	1.79696	1.33727	1.16696	1.00759	0.774225	2.14267	1.37276	0.741258	0.774417	2.09384	0.811364	0.166951	0.380901	0.805082	0.704413	0.695258	0.0705433	0.814433	0.43712	0.0932785	0.502918	1.02467
	0.175898	0.234737	1.47069	1.14921	1.58731	0.819688	0.391733	0.452498	0.231116	1.87072	1.39481	1.21059	1.04426	0.803144	2.23074	1.43028	0.772182	0.806398	2.18037	0.841985	0.173325	0.39707	0.841924	0.730598	0.723673	0.0732092	0.845499	0.453593	0.097329	0.519136	1.05899
	0.17739	0.238077	1.49261	1.1679	1.61419	0.832063	0.397528	0.45922	0.234118	1.89908	1.41536	1.22991	1.06116	0.81597	2.26453	1.4517	0.783776	0.818579	2.21329	0.855359	0.176062	0.402969	0.853827	0.742294	0.734672	0.0743713	0.858854	0.460803	0.0987543	0.528011	1.0768
	0.179312	0.241348	1.51361	1.18513	1.63855	0.843856	0.403101	0.465673	0.237188	1.92606	1.43515	1.24788	1.07677	0.827891	2.29668	1.47218	0.794851	0.830185	2.24466	0.867819	0.178618	0.408631	0.865516	0.753153	0.745122	0.0754542	0.871327	0.467519	0.100131	0.536023	1.09299
	0.182937	0.248037	1.55687	1.22109	1.68968	0.86819	0.414567	0.478957	0.24338	1.98176	1.47586	1.28525	1.10932	0.852695	2.36306	1.5144	0.817687	0.854134	2.3094	0.893725	0.183928	0.420286	0.8894	0.775757	0.766707	0.0777055	0.897238	0.481482	0.10296	0.552859	1.12693
	0.186485	0.252468	1.58441	1.24225	1.71867	0.883502	0.421912	0.487434	0.247808	2.01668	1.50203	1.30763	1.12857	0.86754	2.40471	1.54116	0.832126	0.869196	2.35013	0.909304	0.187138	0.427725	0.90531	0.789254	0.780209	0.0790603	0.912898	0.489873	0.104788	0.562322	1.1463
	0.17948	0.246374	1.54861	1.21806	1.68783	0.86394	0.412275	0.476373	0.241116	1.97232	1.4675	1.28126	1.10638	0.850064	2.35175	1.50661	0.813544	0.849969	2.29811	0.89081	0.183291	0.418018	0.883267	0.773427	0.763117	0.0774503	0.894147	0.479924	0.102359	0.552438	1.12543
	0.1687	0.230647	1.44909	1.13874	1.57721	0.808314	0.38581	0.445773	0.225917	1.84525	1.37336	1.19807	1.03439	0.794864	2.20025	1.40972	0.761206	0.795238	2.15014	0.833012	0.17141	0.391167	0.826936	0.723184	0.713934	0.0724256	0.836182	0.448781	0.0957979	0.516176	1.05175
	0.180843	0.243766	1.52904	1.19762	1.6561	0.852498	0.407199	0.470414	0.239489	1.94582	1.44972	1.26093	1.0881	0.836554	2.32024	1.48721	0.802975	0.838689	2.26766	0.876882	0.180479	0.412791	0.874168	0.761042	0.752773	0.076242	0.880406	0.472402	0.101145	0.541786	1.10466
	0.183955	0.249582	1.56669	1.22897	1.70071	0.873682	0.417175	0.481974	0.244862	1.99431	1.48513	1.29351	1.11648	0.858173	2.37803	1.52396	0.822852	0.859538	2.32401	0.899458	0.185106	0.422934	0.89493	0.780744	0.771566	0.0782039	0.902985	0.484571	0.103606	0.55648	1.13428
	0.187321	0.255686	1.60611	1.26165	1.74712	0.895848	0.427626	0.49408	0.250529	2.04504	1.52224	1.32749	1.14607	0.880729	2.43848	1.56243	0.843657	0.881353	2.38298	0.923019	0.189936	0.433556	0.916731	0.801297	0.791224	0.0802515	0.926554	0.497271	0.106185	0.571759	1.1651
	0.188017	0.257293	1.61667	1.2707	1.76015	0.901819	0.43042	0.497321	0.251967	2.05872	1.53214	1.33683	1.15424	0.886932	2.45479	1.57276	0.84925	0.887231	2.39887	0.929486	0.191258	0.4364	0.922457	0.806954	0.796533	0.0808134	0.93301	0.500757	0.106872	0.576063	1.17373
	0.188742	0.256404	1.60975	1.26313	1.74823	0.897736	0.428633	0.495217	0.251487	2.04924	1.5259	1.32937	1.14748	0.881967	2.44352	1.56588	0.845492	0.883205	2.388	0.92438	0.19023	0.434555	0.919376	0.802398	0.792827	0.0803705	0.927986	0.497999	0.106448	0.572049	1.16594
	0.171491	0.237396	1.45785	1.07601	1.52587	0.763177	0.373559	0.428002	0.310536	2.21617	1.57322	1.43466	1.03627	0.890061	2.19019	1.40311	0.970039	0.866103	1.89824	0.834638	0.141883	0.505311	0.776794	0.915674	0.657913	0.0748929	0.835904	0.463713	0.0995708	0.502726	0.917056
	0.165431	0.233471	1.43648	1.06453	1.51313	0.752032	0.367815	0.421475	0.305377	2.18863	1.55122	1.41986	1.02526	0.880585	2.15962	1.38275	0.958032	0.854561	1.8693	0.824992	0.140001	0.498906	0.762862	0.906591	0.648387	0.0740396	0.825997	0.458461	0.0980632	0.498803	0.908707
	0.184665	0.257257	1.5808	1.16832	1.65806	0.827558	0.404967	0.464007	0.336506	2.40488	1.70629	1.55793	1.12519	0.966426	2.37547	1.52152	1.05266	0.93957	2.05793	0.905972	0.153921	0.548293	0.841383	0.994479	0.713444	0.0812983	0.907257	0.503384	0.107951	0.546378	0.996252
	0.184656	0.257912	1.58524	1.17224	1.66415	0.829886	0.406063	0.465271	0.337359	2.41236	1.71124	1.56322	1.12897	0.969668	2.38236	1.52582	1.05594	0.942377	2.06354	0.908898	0.154383	0.54998	0.843364	0.997914	0.715462	0.0815627	0.91015	0.505026	0.108247	0.548424	0.999804
	0.185993	0.259624	1.59566	1.1798	1.67476	0.835343	0.408744	0.46834	0.339599	2.42806	1.72245	1.57329	1.13625	0.975923	2.39798	1.53585	1.06281	0.948536	2.07715	0.914787	0.155391	0.553563	0.849	1.00433	0.720165	0.0820907	0.916056	0.508295	0.10896	0.551912	1.0062
	0.186219	0.261062	1.60519	1.18791	1.68715	0.840339	0.411116	0.471072	0.341475	2.44378	1.733	1.58423	1.14407	0.982637	2.41267	1.54507	1.0697	0.954484	2.08927	0.920892	0.156368	0.557116	0.853432	1.0114	0.724492	0.0826416	0.922108	0.511713	0.109599	0.556065	1.01348
	0.186693	0.259652	1.59526	1.1786	1.67231	0.835125	0.408698	0.468276	0.339642	2.42641	1.7218	1.57159	1.13508	0.974927	2.39706	1.53542	1.06207	0.948055	2.07686	0.914013	0.155311	0.553213	0.849323	1.00316	0.719959	0.0820187	0.915333	0.507842	0.108943	0.551048	1.00488
	0.178329	0.2508	1.54257	1.14233	1.62304	0.807565	0.395031	0.452651	0.328047	2.34933	1.66558	1.52353	1.10018	0.944935	2.31883	1.48483	1.02836	0.917453	2.00757	0.885425	0.150303	0.53556	0.819691	0.972715	0.69625	0.0794609	0.886551	0.492024	0.105315	0.534981	0.974843
	0.175001	0.247981	1.52636	1.13208	1.60993	0.799095	0.390769	0.44779	0.324351	2.32666	1.64852	1.51007	1.09033	0.936467	2.29509	1.46931	1.01846	0.908283	1.98602	0.877181	0.148805	0.530342	0.810033	0.96427	0.688981	0.0787259	0.878194	0.487486	0.104188	0.53077	0.966684
	0.187128	0.261596	1.60802	1.18931	1.68856	0.841817	0.411886	0.471946	0.342177	2.44729	1.73589	1.58601	1.14541	0.983789	2.41668	1.54777	1.07123	0.955981	2.09314	0.922095	0.156612	0.557936	0.855356	1.01248	0.725752	0.0827476	0.923353	0.512364	0.1098	0.556483	1.01444
	0.189171	0.265636	1.63358	1.20933	1.71792	0.855205	0.418361	0.479379	0.347456	2.48748	1.76375	1.61285	1.16471	1.00036	2.45549	1.57241	1.08883	0.971475	2.12611	0.937427	0.159152	0.567065	0.868281	1.02971	0.737316	0.0841266	0.938641	0.520911	0.111532	0.56623	1.03189
	0.183823	0.257387	1.5824	1.17075	1.66253	0.828407	0.405299	0.464403	0.33667	2.40875	1.70832	1.56131	1.12754	0.968439	2.37832	1.52312	1.05436	0.940853	2.05969	0.907638	0.154134	0.549137	0.841495	0.996743	0.714199	0.0814513	0.908854	0.504341	0.108046	0.54793	0.998736
	0.18315	0.2547	1.56482	1.15609	1.64035	0.819188	0.4009	0.459342	0.333164	2.38008	1.68894	1.54156	1.1134	0.956303	2.35131	1.50612	1.0418	0.929957	2.03724	0.896557	0.152346	0.542651	0.83313	0.983996	0.70622	0.0804522	0.897853	0.498142	0.106865	0.540513	0.985676
	0.188878	0.263258	1.61776	1.19577	1.69712	0.846909	0.414428	0.474849	0.344356	2.46126	1.74622	1.59454	1.15162	0.989129	2.43106	1.55711	1.07733	0.961572	2.10602	0.927232	0.157526	0.561142	0.86098	1.01786	0.730129	0.0832064	0.928539	0.5152	0.110474	0.559256	1.0197
	0.183488	0.259245	1.59523	1.18245	1.68097	0.835146	0.408447	0.468038	0.339087	2.43083	1.72273	1.57717	1.13884	0.97813	2.39839	1.53558	1.06405	0.949077	2.07582	0.916331	0.155486	0.554106	0.847008	1.00706	0.720051	0.0822377	0.917431	0.509226	0.108898	0.554147	1.00946
	0.177571	0.2532	1.55942	1.15809	1.64811	0.81642	0.399142	0.457403	0.331168	2.37877	1.68459	1.54492	1.11539	0.957982	2.34533	1.50121	1.04129	0.928356	2.02865	0.897074	0.152096	0.542175	0.826704	0.986652	0.703947	0.0805155	0.898025	0.498578	0.106429	0.543455	0.989378
	0.19225	0.270916	1.66662	1.2347	1.7547	0.872515	0.426768	0.489023	0.354357	2.53885	1.79966	1.64679	1.18915	1.02135	2.50549	1.60427	1.11133	0.991372	2.16889	0.956938	0.162414	0.578748	0.885309	1.05145	0.752257	0.0858801	0.958125	0.531776	0.113779	0.578412	1.05384
	0.191216	0.268681	1.65241	1.22344	1.73809	0.865065	0.423173	0.484895	0.351438	2.51634	1.78412	1.63168	1.17829	1.01203	2.48385	1.59055	1.10147	0.982718	2.15058	0.948333	0.160995	0.57364	0.878192	1.04174	0.74582	0.0851058	0.949551	0.526976	0.112816	0.572889	1.04398
	0.184424	0.257364	1.58174	1.16944	1.65999	0.828051	0.40518	0.464256	0.336644	2.40679	1.7074	1.55946	1.12627	0.96735	2.37703	1.52244	1.0535	0.940239	2.05904	0.906763	0.154032	0.548716	0.841628	0.995496	0.713877	0.0813705	0.908024	0.503834	0.10801	0.547042	0.997344
	0.178473	0.245957	1.50974	1.11325	1.5778	0.790333	0.386923	0.4433	0.32174	2.29384	1.62896	1.48419	1.07212	0.92086	2.26778	1.45301	1.00402	0.896648	1.96609	0.863707	0.146884	0.52305	0.805075	0.947195	0.681303	0.0774984	0.865079	0.479837	0.103127	0.519768	0.94844
	0.177617	0.243185	1.49174	1.09844	1.55555	0.780897	0.382407	0.438107	0.318122	2.26472	1.60916	1.46427	1.05784	0.908604	2.24019	1.43561	0.99126	0.885547	1.94305	0.852484	0.145062	0.516456	0.796391	0.934348	0.67314	0.0764869	0.853926	0.473564	0.101915	0.512337	0.935308
	0.172963	0.240265	1.47598	1.09019	1.54664	0.772675	0.378154	0.433277	0.314284	2.24465	1.59298	1.45366	1.04993	0.901794	2.21771	1.4206	0.982513	0.877088	1.92164	0.845499	0.143684	0.511781	0.785979	0.927869	0.666116	0.0758698	0.846735	0.469767	0.1008	0.509619	0.929409
	0.16946	0.2389	1.46973	1.08893	1.54761	0.769436	0.376343	0.431244	0.31248	2.23901	1.58707	1.45237	1.04876	0.900765	2.20952	1.41474	0.980081	0.874276	1.91263	0.843941	0.143231	0.510397	0.780663	0.92733	0.663387	0.0757395	0.844983	0.468985	0.100336	0.510153	0.929452
	0.182829	0.253101	1.55429	1.1472	1.62683	0.813665	0.398271	0.456316	0.331078	2.36279	1.6773	1.52959	1.10483	0.94895	2.33509	1.49593	1.03422	0.923403	2.02382	0.889858	0.15127	0.538742	0.828178	0.976259	0.701437	0.079848	0.891208	0.494393	0.106158	0.53599	0.977734
	0.186546	0.258733	1.58918	1.17342	1.6644	0.831932	0.407181	0.46653	0.338443	2.41636	1.71506	1.5646	1.13009	0.970638	2.38766	1.52953	1.05767	0.944254	2.06912	0.910113	0.154686	0.550943	0.846488	0.998644	0.717193	0.0816668	0.911466	0.505658	0.108535	0.548396	1.00023
	0.180593	0.249224	1.53001	1.12853	1.59973	0.800945	0.392096	0.449231	0.326011	2.32501	1.6509	1.5046	1.08684	0.9335	2.29834	1.47253	1.01767	0.908774	1.99239	0.875503	0.148871	0.530149	0.815683	0.960247	0.690457	0.0785577	0.876874	0.486399	0.104508	0.527013	0.961568
	0.176161	0.242153	1.48601	1.09515	1.55167	0.777904	0.380878	0.436367	0.316767	2.25709	1.6032	1.46	1.05469	0.905889	2.23192	1.43014	0.987932	0.882394	1.93534	0.849771	0.144548	0.514689	0.792774	0.931703	0.670578	0.0762462	0.851155	0.47208	0.101513	0.511119	0.932823
	0.180469	0.247178	1.5163	1.1166	1.58134	0.79375	0.388695	0.445312	0.323346	2.30209	1.63566	1.48849	1.07534	0.92363	2.27709	1.45924	1.00762	0.900144	1.97501	0.866566	0.147454	0.524976	0.809447	0.949813	0.684221	0.0777507	0.868027	0.481389	0.103591	0.520838	0.950804
	0.175322	0.244064	1.49963	1.10816	1.57254	0.785061	0.384182	0.44019	0.31925	2.2812	1.61863	1.47768	1.06724	0.916659	2.25343	1.44338	0.998514	0.891277	1.9523	0.859348	0.14601	0.520098	0.798278	0.943241	0.676803	0.0771139	0.860576	0.477474	0.10241	0.518185	0.944893
	0.168831	0.238908	1.47032	1.09021	1.55012	0.769752	0.376441	0.431367	0.312485	2.24088	1.58791	1.45418	1.05	0.901827	2.21071	1.41535	0.980908	0.874852	1.91318	0.844787	0.143327	0.510797	0.780475	0.928553	0.663676	0.0758178	0.845781	0.469476	0.100366	0.511034	0.930825
	0.181352	0.250259	1.53635	1.1332	1.60634	0.804267	0.393723	0.451095	0.327366	2.33464	1.65775	1.51082	1.09133	0.937362	2.30787	1.47863	1.02189	0.912541	2.00066	0.879127	0.149488	0.532346	0.819074	0.964218	0.693321	0.0788829	0.880505	0.488412	0.104941	0.52919	0.965542
	0.0788177	0.0652773	0.973431	0.486387	0.387446	0.475809	0.202024	0.242478	0.0663151	1.13595	0.927274	0.987405	0.656381	0.619179	1.27635	0.900222	0.77105	0.714235	1.20978	0.753731	0.119144	0.432728	0.885172	0.596643	0.749917	0.0889478	0.549068	0.368362	0.111655	0.171299	0.370534
	0.0780696	0.0641252	0.947443	0.473063	0.37687	0.463252	0.196945	0.236295	0.0654157	1.10559	0.902745	0.95882	0.637625	0.601336	1.24264	0.876292	0.74914	0.694137	1.17813	0.731811	0.115781	0.420388	0.860657	0.579332	0.728386	0.0863069	0.533668	0.357733	0.108476	0.16635	0.360082
	0.0779172	0.0631675	0.919411	0.458529	0.36535	0.449779	0.191618	0.229765	0.064866	1.07284	0.876399	0.926917	0.616801	0.581457	1.20646	0.850533	0.72487	0.671963	1.1443	0.707302	0.112066	0.4067	0.833789	0.559993	0.704434	0.08333	0.516699	0.345884	0.104952	0.160832	0.348539
	0.0792154	0.063617	0.915764	0.456308	0.363626	0.448168	0.191231	0.229197	0.065641	1.06855	0.873191	0.920605	0.612894	0.577594	1.20211	0.847283	0.720425	0.668078	1.14053	0.702367	0.111406	0.404154	0.829434	0.556133	0.699849	0.0826839	0.51377	0.343569	0.104302	0.15975	0.346493
	0.0738894	0.0604164	0.888058	0.443234	0.353126	0.434293	0.184766	0.221637	0.0617735	1.03628	0.846282	0.897554	0.597013	0.562955	1.16495	0.821423	0.701489	0.650089	1.10463	0.684998	0.108428	0.393626	0.806248	0.542294	0.681938	0.0807574	0.499828	0.334893	0.101573	0.155727	0.337219
	0.070832	0.0589204	0.882884	0.441307	0.351518	0.431479	0.18308	0.219783	0.0597264	1.0303	0.840911	0.896629	0.59592	0.562217	1.15745	0.816434	0.699966	0.648294	1.09694	0.684486	0.108149	0.392855	0.80326	0.541811	0.680889	0.0808024	0.498352	0.334481	0.101364	0.155545	0.336337
	0.0785821	0.063608	0.924158	0.46083	0.367191	0.452129	0.192668	0.231007	0.0653695	1.07837	0.880967	0.931271	0.619747	0.584204	1.21276	0.854944	0.728355	0.675233	1.15034	0.710606	0.11261	0.408647	0.837922	0.562616	0.707778	0.0837086	0.519222	0.347516	0.105456	0.16159	0.35023
	0.0777195	0.0630534	0.918532	0.45812	0.365022	0.449335	0.191406	0.229519	0.0647248	1.07182	0.875539	0.926232	0.616323	0.58102	1.20528	0.849709	0.724296	0.671414	1.14315	0.706788	0.111975	0.406382	0.833071	0.559583	0.703897	0.0832744	0.516272	0.345625	0.10487	0.160712	0.348256
	0.0786228	0.064211	0.942565	0.470389	0.374766	0.46097	0.196152	0.235282	0.0656924	1.09988	0.898258	0.952319	0.633476	0.597316	1.23651	0.871855	0.744351	0.689839	1.17252	0.726779	0.115057	0.41767	0.855604	0.575376	0.723573	0.0856751	0.530398	0.355331	0.107779	0.16523	0.357834
	0.0783322	0.0630468	0.909931	0.453497	0.361375	0.445273	0.189925	0.227657	0.0649797	1.06176	0.867566	0.915363	0.609335	0.574282	1.19436	0.841857	0.716206	0.66411	1.13309	0.698395	0.110747	0.4018	0.824398	0.552977	0.695814	0.0822316	0.510705	0.341603	0.103693	0.158837	0.344442
	0.078586	0.062424	0.886865	0.441442	0.35183	0.434226	0.18563	0.222365	0.0647709	1.0348	0.845949	0.888488	0.591854	0.557557	1.16469	0.820689	0.695864	0.645575	1.10543	0.677725	0.10764	0.390316	0.802042	0.536677	0.675682	0.0797075	0.496534	0.331631	0.100738	0.154191	0.334787
	0.0738928	0.0598893	0.871432	0.43459	0.346277	0.426312	0.181628	0.217784	0.0615077	1.01685	0.830671	0.878478	0.584576	0.551073	1.14352	0.806151	0.687002	0.636865	1.08461	0.670337	0.106212	0.385452	0.79025	0.530727	0.667627	0.0789732	0.489712	0.32781	0.0994694	0.152428	0.330333
	0.0703113	0.0575419	0.846663	0.422607	0.336688	0.414035	0.176122	0.211277	0.0588081	0.987981	0.806812	0.855935	0.569305	0.536843	1.11061	0.783123	0.668921	0.619887	1.05307	0.653245	0.103392	0.375355	0.768753	0.517152	0.650299	0.0770192	0.476603	0.31936	0.0968581	0.148505	0.321555
	0.0788493	0.063069	0.903546	0.450048	0.358656	0.442263	0.188839	0.226287	0.0652089	1.05428	0.861658	0.907191	0.60409	0.56922	1.18626	0.836032	0.710139	0.65864	1.12564	0.692082	0.109827	0.398362	0.817919	0.54801	0.689744	0.0814452	0.506538	0.338581	0.10281	0.157428	0.341585
	0.0771714	0.0595326	0.815305	0.404593	0.322598	0.39972	0.171794	0.205476	0.0627089	0.951203	0.778518	0.808724	0.539624	0.507801	1.07205	0.754849	0.634906	0.589746	1.01859	0.616515	0.0982937	0.355965	0.734119	0.488353	0.615677	0.0723091	0.453775	0.301984	0.091891	0.140388	0.305742
	0.0767474	0.0596848	0.825899	0.410206	0.327034	0.40476	0.173695	0.207841	0.0626073	0.96359	0.788394	0.82157	0.547932	0.51578	1.08559	0.764547	0.644549	0.598492	1.03114	0.626415	0.0997622	0.361417	0.744586	0.496152	0.625265	0.0735287	0.460451	0.306744	0.093293	0.142606	0.310303
	0.078039	0.0612886	0.85865	0.42691	0.340303	0.420622	0.180177	0.215708	0.0639648	1.00184	0.819364	0.85702	0.571251	0.537929	1.12816	0.79473	0.671819	0.623555	1.0712	0.653576	0.103953	0.376765	0.775253	0.517612	0.652011	0.0767883	0.479669	0.319935	0.0972479	0.148746	0.32333
	0.0785252	0.0613552	0.854084	0.424415	0.338339	0.418483	0.179428	0.214754	0.0642035	0.996491	0.815158	0.850986	0.567395	0.534196	1.12241	0.790574	0.667366	0.619555	1.06593	0.648907	0.10328	0.374239	0.770544	0.513941	0.64754	0.0762031	0.476625	0.317706	0.0965994	0.147706	0.321239
	0.0733754	0.0581168	0.822773	0.409423	0.326324	0.402896	0.172323	0.206395	0.0603911	0.960004	0.784893	0.823511	0.548657	0.51681	1.08064	0.761416	0.645118	0.598565	1.02577	0.628126	0.0997979	0.361837	0.743775	0.497415	0.62633	0.0738552	0.460394	0.30739	0.0933891	0.142919	0.310399
	0.0713674	0.0576313	0.835006	0.416284	0.331706	0.408553	0.174167	0.208801	0.0592985	0.974339	0.796043	0.840834	0.559629	0.527493	1.09587	0.772497	0.657735	0.609817	1.03954	0.64157	0.101697	0.369013	0.756851	0.507969	0.639093	0.0755616	0.468934	0.313777	0.0952295	0.1459	0.316293
	0.076857	0.0599282	0.832052	0.413378	0.32955	0.407726	0.174882	0.20929	0.0627769	0.970779	0.794191	0.828449	0.552434	0.52007	1.09355	0.770208	0.649802	0.603302	1.0386	0.631695	0.100568	0.364378	0.750435	0.50032	0.630439	0.0741673	0.464135	0.309301	0.0940555	0.143797	0.312805
	0.0757654	0.058242	0.793972	0.393854	0.314053	0.389328	0.167441	0.200231	0.0614619	0.926303	0.75825	0.786559	0.524948	0.493921	1.04416	0.735146	0.617695	0.57385	0.992228	0.599572	0.0956396	0.346295	0.714511	0.47495	0.598885	0.0702968	0.441566	0.293723	0.0893973	0.136545	0.297489
	0.0772533	0.0601343	0.833108	0.413828	0.329917	0.408276	0.175173	0.20962	0.0630484	0.972006	0.795249	0.829011	0.552864	0.520441	1.09502	0.771209	0.650336	0.603841	1.04006	0.632101	0.100655	0.364668	0.751193	0.50065	0.630907	0.0742028	0.464561	0.309518	0.0941313	0.143897	0.313079
	0.0763846	0.0591233	0.813208	0.403699	0.321869	0.398629	0.171216	0.204822	0.0621697	0.948768	0.776416	0.807608	0.538771	0.507065	1.06913	0.752862	0.633848	0.588676	1.01569	0.615709	0.0981198	0.355391	0.732614	0.487696	0.614749	0.0722386	0.45293	0.301552	0.0917404	0.140189	0.305198
	0.0767982	0.0582202	0.77914	0.385885	0.307767	0.382318	0.164881	0.197014	0.0618862	0.90895	0.744496	0.767852	0.512918	0.482325	1.02532	0.721602	0.603765	0.561272	0.97486	0.585128	0.0935246	0.338407	0.699569	0.463582	0.584972	0.068503	0.431978	0.286801	0.0873703	0.133317	0.290921
	0.0733229	0.0571576	0.793324	0.394126	0.314204	0.388753	0.166752	0.199558	0.0598827	0.925593	0.757232	0.789818	0.526682	0.495822	1.04266	0.734362	0.619515	0.575188	0.990282	0.602235	0.0958808	0.347393	0.715478	0.476988	0.601047	0.0707067	0.442508	0.294879	0.0896713	0.137092	0.298228
	0.076951	0.060909	0.861612	0.428721	0.341709	0.421927	0.180484	0.216162	0.0633137	1.00532	0.821962	0.862201	0.574454	0.541098	1.13169	0.797367	0.675461	0.626735	1.07424	0.657629	0.104494	0.378852	0.778811	0.520781	0.655771	0.0773196	0.482065	0.321834	0.0977812	0.149634	0.325005
	0.0770001	0.060189	0.838295	0.416588	0.332097	0.410739	0.176094	0.210768	0.0629694	0.978072	0.800077	0.835376	0.556973	0.524392	1.10164	0.775954	0.655101	0.608158	1.04619	0.637009	0.10138	0.367364	0.756348	0.504516	0.635652	0.0748089	0.467854	0.311876	0.0948244	0.144996	0.315331
	0.079125	0.0625992	0.884991	0.440333	0.350966	0.433385	0.185401	0.222046	0.0650869	1.0326	0.844281	0.885456	0.589964	0.555697	1.16242	0.81901	0.693706	0.643677	1.10343	0.675359	0.107318	0.389082	0.799888	0.534825	0.673469	0.0794007	0.495099	0.330517	0.100422	0.153671	0.333789
	0.0806326	0.0639426	0.906594	0.451188	0.359606	0.443919	0.189828	0.227375	0.0664034	1.05781	0.864819	0.907765	0.60475	0.569672	1.19068	0.83897	0.711053	0.659711	1.13017	0.692407	0.109994	0.398826	0.81969	0.548312	0.690381	0.0814222	0.507417	0.338834	0.102935	0.157539	0.342112
	0.13303	0.208644	1.25497	0.950077	1.26098	0.659446	0.317826	0.386208	0.171449	1.72729	1.25144	1.22894	0.819906	0.742738	2.09972	1.05319	0.744493	0.673734	1.62207	0.769334	0.11464	0.367069	0.747855	0.66972	0.622022	0.0571005	0.747068	0.385167	0.0939708	0.429006	0.930466
	0.109235	0.159181	0.952075	0.710559	0.936351	0.500134	0.241813	0.293128	0.133789	1.30376	0.949547	0.918526	0.614416	0.55605	1.58423	0.802345	0.562078	0.51031	1.23338	0.576599	0.0867117	0.277902	0.57112	0.501269	0.470264	0.0429525	0.560828	0.289088	0.0711958	0.317831	0.691008
	0.113456	0.17176	1.03038	0.77485	1.02499	0.541354	0.261302	0.31716	0.142661	1.41479	1.02756	1.00198	0.669304	0.606036	1.71952	0.866417	0.609869	0.552747	1.33321	0.628062	0.0939919	0.301086	0.615935	0.546398	0.509875	0.0466952	0.610352	0.31465	0.0771056	0.348344	0.756369
	0.123935	0.197978	1.19241	0.905746	1.20414	0.62662	0.301777	0.366917	0.161799	1.64316	1.18901	1.17177	0.78129	0.707915	1.99763	0.999701	0.708191	0.640391	1.54039	0.733075	0.109002	0.348941	0.70946	0.638355	0.591499	0.0543628	0.711587	0.366892	0.0893147	0.409884	0.888498
	0.131584	0.207891	1.25111	0.948434	1.25964	0.65744	0.316763	0.385005	0.170458	1.72281	1.24758	1.22689	0.818337	0.741383	2.09436	1.04954	0.742547	0.671766	1.61674	0.767851	0.11432	0.366013	0.745087	0.668513	0.620315	0.0569709	0.745514	0.384373	0.093694	0.428641	0.929467
	0.129086	0.200658	1.20614	0.911599	1.20892	0.633766	0.305563	0.371201	0.165329	1.6591	1.20277	1.17908	0.786879	0.712739	2.01673	1.01271	0.715122	0.647399	1.55938	0.738356	0.110141	0.352702	0.719315	0.642653	0.597579	0.0548245	0.717122	0.369719	0.0903006	0.411184	0.892058
	0.131428	0.20336	1.22196	0.922759	1.22319	0.642068	0.309626	0.376081	0.167789	1.68034	1.21856	1.19347	0.796608	0.721509	2.04251	1.02626	0.72429	0.655828	1.58005	0.747491	0.111566	0.357284	0.729045	0.650552	0.605291	0.0555151	0.726066	0.374326	0.0914778	0.415981	0.902598
	0.128524	0.197399	1.18548	0.893961	1.18419	0.622882	0.300468	0.36487	0.163236	1.62937	1.1822	1.15615	0.771896	0.699061	1.98047	0.996031	0.702334	0.636151	1.53323	0.724312	0.108204	0.346548	0.707743	0.630297	0.587022	0.0538129	0.703665	0.362769	0.0887354	0.402628	0.873829
	0.136235	0.201411	1.20603	0.902721	1.19133	0.633579	0.306136	0.371283	0.16852	1.65323	1.20279	1.16709	0.780261	0.706281	2.00906	1.0155	0.712709	0.646641	1.56165	0.732216	0.109908	0.352178	0.722493	0.63673	0.596122	0.054504	0.71195	0.367002	0.0902111	0.404573	0.879157
	0.147138	0.2234	1.34046	1.0086	1.33457	0.704278	0.3399	0.412598	0.185387	1.84093	1.33678	1.30428	0.871147	0.788829	2.23747	1.12697	0.793555	0.719136	1.73428	0.817463	0.122292	0.391727	0.801085	0.71121	0.663407	0.060768	0.794361	0.409514	0.100315	0.453599	0.984818
	0.145647	0.234491	1.41312	1.0749	1.43002	0.742626	0.357532	0.434811	0.191198	1.94828	1.40907	1.3907	0.927025	0.840043	2.36867	1.18425	0.839676	0.759044	1.82509	0.869805	0.129216	0.413613	0.840221	0.757517	0.701223	0.0644792	0.844174	0.435262	0.10586	0.486879	1.05515
	0.143227	0.215432	1.29172	0.970161	1.28254	0.678644	0.327662	0.397619	0.17929	1.77284	1.2882	1.25447	0.838157	0.758863	2.15461	1.08657	0.764229	0.692848	1.6717	0.78652	0.117801	0.377385	0.77261	0.684172	0.639004	0.058495	0.764451	0.394085	0.0966512	0.435785	0.946434
	0.155128	0.243874	1.46712	1.11117	1.47511	0.770936	0.371524	0.451492	0.200258	2.01961	1.46299	1.43735	0.958873	0.868651	2.45509	1.23108	0.870482	0.78767	1.89616	0.899725	0.134033	0.42915	0.874106	0.78326	0.727255	0.0667709	0.873643	0.450429	0.109862	0.501891	1.08847
	0.159382	0.253503	1.52635	1.1585	1.53957	0.802097	0.386355	0.469687	0.207443	2.10275	1.52202	1.49871	0.999423	0.905515	2.55632	1.27998	0.906285	0.819667	1.97204	0.937754	0.139507	0.446615	0.908486	0.816528	0.75701	0.0695552	0.910348	0.469367	0.11432	0.523999	1.13601
	0.164282	0.263469	1.58731	1.20657	1.60463	0.834155	0.401661	0.48842	0.215072	2.18789	1.58278	1.561	1.04067	0.942984	2.65994	1.3305	0.942957	0.852543	2.05029	0.976445	0.145123	0.464551	0.944102	0.850335	0.787528	0.0723974	0.947747	0.48866	0.118902	0.546269	1.184
	0.169513	0.272124	1.63956	1.24651	1.65789	0.86162	0.414869	0.504497	0.222073	2.26006	1.63488	1.61268	1.0751	0.974188	2.74769	1.37423	0.97406	0.880628	2.11773	1.00874	0.149907	0.479857	0.975104	0.878475	0.813489	0.0747887	0.979075	0.504814	0.122818	0.564416	1.2233
	0.162277	0.263909	1.59154	1.21279	1.61488	0.836425	0.402528	0.489684	0.214552	2.19568	1.58696	1.56922	1.04569	0.947683	2.66959	1.33307	0.946275	0.855057	2.05494	0.981124	0.145587	0.465959	0.945515	0.854606	0.790108	0.0726983	0.952019	0.49088	0.119247	0.54997	1.19153
	0.154377	0.250899	1.51301	1.15282	1.53494	0.795154	0.382676	0.465525	0.204014	2.08726	1.50866	1.49162	0.993993	0.900828	2.53776	1.26734	0.89955	0.812858	1.95358	0.932624	0.1384	0.442961	0.898911	0.812352	0.751103	0.0691066	0.90497	0.46662	0.113362	0.522736	1.13255
	0.154869	0.242255	1.45685	1.10238	1.46277	0.765524	0.368992	0.448344	0.199226	2.00481	1.45277	1.42591	0.951405	0.861831	2.43704	1.2228	0.864116	0.782074	1.88316	0.892725	0.133069	0.426089	0.86836	0.777099	0.722001	0.066267	0.866937	0.446965	0.109083	0.497619	1.07937
	0.155094	0.243856	1.46703	1.11113	1.47508	0.770888	0.371498	0.451463	0.200234	2.0195	1.4629	1.4373	0.958836	0.868618	2.45497	1.23099	0.870435	0.787622	1.89603	0.89969	0.134025	0.429125	0.874039	0.78323	0.727214	0.0667677	0.873605	0.450409	0.109855	0.501882	1.08844
	0.156884	0.247754	1.49096	1.13017	1.50095	0.783476	0.377496	0.458815	0.203169	2.05303	1.48675	1.46197	0.975152	0.883447	2.49579	1.25078	0.884876	0.800543	1.92671	0.914992	0.136234	0.436176	0.887962	0.796612	0.739221	0.0678895	0.888383	0.458034	0.111655	0.510748	1.10752
	0.169843	0.276745	1.66918	1.27238	1.69451	0.877234	0.422135	0.513566	0.224861	2.30307	1.66436	1.64635	1.09702	0.994225	2.80019	1.39795	0.992551	0.896803	2.15507	1.02928	0.1527	0.488713	0.99148	0.896582	0.82872	0.0762601	0.99871	0.514958	0.125068	0.57712	1.25029
	0.167848	0.269775	1.62555	1.23612	1.64424	0.854259	0.411305	0.500181	0.220078	2.24092	1.6209	1.59925	1.0661	0.966052	2.72443	1.3624	0.965804	0.873121	2.09956	1.0003	0.148632	0.47577	0.96667	0.871143	0.806578	0.0741589	0.970859	0.50058	0.121771	0.55979	1.21322
	0.161115	0.260338	1.56929	1.19447	1.58959	0.82471	0.396992	0.482855	0.212048	2.1641	1.56479	1.54544	1.03005	0.933443	2.63111	1.31487	0.93268	0.842993	2.02658	0.966466	0.143517	0.459367	0.932796	0.841749	0.778843	0.071633	0.937917	0.483601	0.117567	0.541264	1.17289
	0.158116	0.257294	1.55171	1.18256	1.57471	0.815496	0.392447	0.477429	0.209138	2.14082	1.54724	1.53012	1.01961	0.924058	2.60289	1.29967	0.922628	0.83367	2.00348	0.956657	0.141947	0.454305	0.921809	0.833303	0.770356	0.0708835	0.928267	0.478634	0.116264	0.5363	1.1619
	0.161591	0.257619	1.5514	1.17801	1.56583	0.815265	0.39266	0.477387	0.210665	2.13758	1.54699	1.52398	1.01619	0.920735	2.59869	1.30081	0.921288	0.833156	2.00426	0.953485	0.141808	0.453971	0.923208	0.830258	0.76951	0.0707143	0.925574	0.477221	0.1162	0.53297	1.15538
	0.16584	0.267246	1.61062	1.22534	1.63028	0.84642	0.407488	0.495579	0.217847	2.2207	1.606	1.58534	1.05674	0.957595	2.69989	1.34969	0.957085	0.865147	2.08011	0.99151	0.147281	0.471432	0.957579	0.863523	0.79926	0.0734982	0.962274	0.496157	0.120658	0.555076	1.20292
	0.164304	0.263481	1.58737	1.20659	1.60465	0.834185	0.401677	0.488439	0.215087	2.18796	1.58284	1.56103	1.0407	0.943005	2.66002	1.33056	0.942987	0.852573	2.05037	0.976468	0.145128	0.464567	0.944144	0.850354	0.787554	0.0723993	0.94777	0.488672	0.118906	0.546275	1.18401
	0.163302	0.261476	1.57512	1.19695	1.59162	0.827744	0.3986	0.484674	0.213546	2.17086	1.57063	1.54854	1.03242	0.935491	2.63921	1.3204	0.935623	0.845968	2.03464	0.968708	0.144	0.460964	0.93698	0.843574	0.781425	0.071829	0.940267	0.484802	0.117985	0.541815	1.1744
	0.164023	0.260368	1.56746	1.18927	1.58018	0.823692	0.396788	0.482342	0.213186	2.1591	1.56302	1.5385	1.02602	0.929589	2.62479	1.31459	0.930577	0.841707	2.02526	0.962712	0.143253	0.458618	0.933109	0.838232	0.777328	0.0714129	0.934615	0.481876	0.117394	0.53779	1.16598
	0.160634	0.258605	1.55843	1.18542	1.57704	0.818991	0.394298	0.479524	0.210864	2.14861	1.55397	1.53369	1.02234	0.926416	2.61223	1.30603	0.926018	0.837097	2.01277	0.959239	0.142504	0.456144	0.926627	0.835404	0.773329	0.0711093	0.930974	0.480017	0.116746	0.536935	1.16364
	0.203698	0.244659	1.38816	1.04238	1.23765	0.717692	0.279548	0.319995	0.22469	1.93214	1.44226	1.39696	0.869865	0.853335	2.1972	1.19354	0.963563	0.87762	1.92715	0.929656	0.142138	0.497694	0.939269	0.984316	0.766163	0.044476	0.871508	0.473307	0.0879576	0.468946	0.967425
	0.190226	0.221408	1.25326	0.932101	1.10233	0.648045	0.254441	0.291154	0.205491	1.738	1.30108	1.24808	0.779256	0.763119	1.97837	1.07998	0.864686	0.788964	1.73973	0.831423	0.127787	0.446987	0.849131	0.877701	0.688689	0.0401979	0.780598	0.423574	0.0796438	0.416644	0.8613
	0.206978	0.246366	1.39691	1.04611	1.24069	0.722242	0.281959	0.322722	0.226938	1.94229	1.45102	1.40161	0.873423	0.856406	2.20936	1.20182	0.967975	0.882082	1.93924	0.933018	0.142863	0.500089	0.945543	0.987053	0.770034	0.04477	0.875032	0.475107	0.0885853	0.469774	0.969692
	0.196664	0.231005	1.3085	0.975945	1.15554	0.676575	0.265021	0.303292	0.213737	1.81656	1.35873	1.30712	0.815469	0.798994	2.06719	1.12683	0.904406	0.824772	1.81644	0.870493	0.133585	0.467407	0.886203	0.919755	0.71997	0.0419559	0.816914	0.443392	0.0830819	0.437077	0.902985
	0.210019	0.250447	1.42024	1.06418	1.26241	0.7343	0.286534	0.327965	0.230555	1.97516	1.47532	1.42589	0.888414	0.871192	2.24661	1.22174	0.98449	0.897039	1.97164	0.949124	0.145285	0.508597	0.961263	1.00426	0.783096	0.045515	0.890059	0.48329	0.0900497	0.478064	0.986688
	0.21381	0.254918	1.44557	1.0831	1.28482	0.747399	0.291659	0.333831	0.234686	2.01035	1.50163	1.45123	0.904218	0.88668	2.28665	1.24355	1.00201	0.913016	2.00681	0.965998	0.147873	0.517652	0.978418	1.0221	0.797044	0.0463271	0.905892	0.491884	0.0916576	0.486544	1.0042
	0.223272	0.272335	1.54694	1.16691	1.38808	0.799724	0.31031	0.355267	0.248837	2.1569	1.60783	1.56447	0.97294	0.955233	2.45164	1.32863	1.07686	0.979988	2.14765	1.04064	0.158713	0.556	1.04603	1.10336	0.855576	0.0495373	0.974855	0.529645	0.0978805	0.52655	1.08521
	0.218979	0.266353	1.51266	1.14011	1.35576	0.78201	0.303646	0.347627	0.243596	2.10844	1.57209	1.52844	0.950746	0.933306	2.39675	1.29943	1.05245	0.957919	2.10004	1.01676	0.15514	0.543434	1.02297	1.07777	0.836301	0.048444	0.952604	0.517519	0.0957354	0.514181	1.05991
	0.209212	0.248778	1.41048	1.05596	1.25221	0.729262	0.284771	0.325938	0.229236	1.96094	1.46508	1.41476	0.881694	0.864468	2.23063	1.21359	0.977194	0.890532	1.95807	0.941803	0.144232	0.504864	0.95477	0.996254	0.777408	0.0452065	0.883313	0.47959	0.0894542	0.474099	0.978683
	0.213804	0.256164	1.45317	1.0904	1.29427	0.75131	0.292824	0.335182	0.235449	2.02206	1.50971	1.4612	0.910057	0.892644	2.29962	1.24965	1.00822	0.918418	2.01738	0.972486	0.148746	0.520792	0.983358	1.02943	0.801773	0.0465628	0.911765	0.495137	0.0920977	0.490305	1.01165
	0.229622	0.279387	1.58671	1.19604	1.42232	0.820293	0.318487	0.364618	0.255489	2.21174	1.64906	1.60343	0.997366	0.979088	2.51415	1.36302	1.10404	1.00486	2.20285	1.06663	0.162741	0.570068	1.07303	1.13067	0.877281	0.0508151	0.999317	0.542901	0.100419	0.539437	1.11195
	0.232598	0.283434	1.60987	1.21403	1.44397	0.832262	0.323014	0.369806	0.259062	2.2444	1.6732	1.62761	1.01229	0.993813	2.55117	1.38277	1.12047	1.01973	2.23502	1.08267	0.165149	0.578529	1.08863	1.14782	0.890266	0.0515543	1.01427	0.551048	0.101871	0.547712	1.1289
	0.228978	0.277802	1.57738	1.188	1.41227	0.81548	0.316844	0.362726	0.254281	2.19802	1.63925	1.59253	0.990822	0.972516	2.49878	1.35527	1.09696	0.998571	2.18988	1.05948	0.161724	0.566454	1.06685	1.12279	0.871784	0.0505212	0.992745	0.539291	0.099855	0.535513	1.10405
	0.232119	0.285683	1.62383	1.2281	1.46243	0.839436	0.325	0.372121	0.260267	2.26637	1.6881	1.6469	1.02346	1.0053	2.57537	1.3938	1.13225	1.02989	2.25444	1.09517	0.166793	0.584466	1.09761	1.1621	0.899173	0.0519837	1.02552	0.557299	0.102662	0.555114	1.14346
	0.222351	0.271856	1.54449	1.16586	1.38723	0.798447	0.309634	0.354501	0.248206	2.15405	1.60537	1.56317	0.971941	0.954371	2.44823	1.3263	1.07562	0.978736	2.14426	1.0397	0.15851	0.555328	1.04427	1.10259	0.85449	0.0494548	0.973866	0.52914	0.0977043	0.526318	1.08458
	0.23074	0.281217	1.59731	1.20461	1.4328	0.825764	0.320478	0.366904	0.257022	2.22692	1.66014	1.61499	1.00442	0.986104	2.53129	1.37196	1.11176	1.01179	2.21757	1.07427	0.163863	0.574028	1.08012	1.13894	0.883336	0.0511515	1.0064	0.546771	0.101075	0.543481	1.12017
	0.24114	0.296624	1.68594	1.27488	1.51804	0.871551	0.337479	0.386407	0.270282	2.35293	1.75266	1.7096	1.06247	1.0436	2.67378	1.44717	1.17544	1.06922	2.34068	1.13689	0.173161	0.606772	1.13963	1.20631	0.933503	0.0539733	1.06461	0.578534	0.106595	0.576199	1.18693
	0.242979	0.29883	1.69846	1.28427	1.52919	0.878022	0.340001	0.389293	0.272309	2.37035	1.76566	1.7222	1.07031	1.05129	2.69359	1.45793	1.18413	1.07713	2.35806	1.14527	0.174443	0.611259	1.1481	1.21518	0.94041	0.0543744	1.07247	0.5828	0.107388	0.580425	1.19565
	0.230572	0.28113	1.59686	1.20442	1.43265	0.825531	0.320354	0.366764	0.256907	2.2264	1.65969	1.61476	1.00424	0.985946	2.53067	1.37154	1.11153	1.01156	2.21695	1.0741	0.163826	0.573905	1.0798	1.1388	0.883138	0.0511364	1.00622	0.546679	0.101042	0.543439	1.12005
	0.231673	0.281703	1.59979	1.20567	1.43367	0.827058	0.321164	0.36768	0.257661	2.22981	1.66263	1.61632	1.00544	0.986978	2.53475	1.37432	1.11301	1.01306	2.22101	1.07523	0.16407	0.574709	1.08191	1.13972	0.884438	0.0512351	1.0074	0.547284	0.101253	0.543716	1.12081
	0.236049	0.291476	1.65715	1.25448	1.49442	0.856648	0.331398	0.379459	0.26526	2.31372	1.72288	1.68242	1.04526	1.02689	2.62892	1.42208	1.15617	1.05147	2.30072	1.11868	0.170286	0.596768	1.11999	1.18739	0.918021	0.0530446	1.04738	0.569226	0.104738	0.567391	1.16852
	0.236999	0.29322	1.66729	1.26287	1.50475	0.861886	0.333266	0.381606	0.266678	2.32839	1.73351	1.69375	1.05213	1.03375	2.64543	1.43059	1.16366	1.05817	2.31482	1.12615	0.171371	0.600605	1.12676	1.19551	0.923879	0.0533659	1.05428	0.573004	0.105361	0.571393	1.17662
	0.243329	0.299012	1.69939	1.28467	1.52951	0.878507	0.340258	0.389584	0.272549	2.37143	1.7666	1.72269	1.07069	1.05162	2.69488	1.45882	1.1846	1.0776	2.35935	1.14562	0.17452	0.611514	1.14877	1.21547	0.940823	0.0544057	1.07284	0.582992	0.107455	0.580513	1.19589
	0.240974	0.295288	1.67789	1.26738	1.50843	0.8674	0.336187	0.384911	0.269401	2.34069	1.74412	1.69939	1.05645	1.03747	2.66017	1.44063	1.16901	1.06358	2.32947	1.13022	0.17225	0.603507	1.13436	1.19883	0.92857	0.0537222	1.05855	0.575186	0.106121	0.572395	1.17937
	0.259437	0.322385	1.8337	1.39064	1.65784	0.947891	0.366132	0.419259	0.292787	2.56201	1.90672	1.86533	1.15832	1.13833	2.91049	1.57291	1.28081	1.16444	2.54589	1.24007	0.188579	0.661002	1.239	1.31695	1.01667	0.0586839	1.1607	0.630915	0.115832	0.629719	1.29639
	0.236949	0.289446	1.64432	1.24089	1.47636	0.850058	0.32972	0.377495	0.264344	2.29305	1.7091	1.66373	1.03454	1.0158	2.60628	1.41212	1.14496	1.04188	2.28285	1.10661	0.168736	0.591137	1.11181	1.17346	0.909611	0.0526529	1.03659	0.563207	0.104028	0.560095	1.15425
	0.231027	0.280118	1.59046	1.19763	1.42362	0.822243	0.31952	0.365786	0.256452	2.21609	1.65282	1.60542	0.998891	0.980404	2.51937	1.36657	1.10593	1.00677	2.20804	1.06807	0.163052	0.571094	1.07572	1.13184	0.878939	0.050941	1.00083	0.543672	0.100688	0.539792	1.11292
	0.222595	0.271983	1.54514	1.16614	1.38746	0.798786	0.309813	0.354704	0.248374	2.15481	1.60602	1.56351	0.972206	0.9546	2.44913	1.32692	1.07595	0.979068	2.14516	1.03995	0.158564	0.555506	1.04474	1.10279	0.854778	0.0494767	0.974128	0.529274	0.097751	0.526379	1.08475
	0.217516	0.264342	1.50114	1.13114	1.34495	0.77606	0.301401	0.345053	0.241826	2.09218	1.56009	1.51638	0.943313	0.925967	2.37834	1.28962	1.04427	0.950518	2.08405	1.00876	0.153941	0.539222	1.01522	1.06921	0.829837	0.0480766	0.945152	0.513459	0.0950141	0.51005	1.05145
	0.224746	0.271852	1.54326	1.16128	1.38	0.79785	0.310224	0.355136	0.249081	2.14974	1.60367	1.55658	0.968694	0.950645	2.44411	1.32623	1.07263	0.976584	2.14249	1.03566	0.158164	0.553932	1.0439	1.09725	0.85258	0.0494333	0.97056	0.527198	0.0977215	0.52316	1.07879
	0.226982	0.28445	1.46794	1.06699	1.31123	0.699034	0.270951	0.307506	0.352166	2.49836	1.60384	1.74446	1.05645	0.995857	2.16342	1.28036	1.24595	1.10094	2.328	1.15806	0.183865	0.642672	1.18286	1.18057	1.02084	0.0424991	0.925285	0.455427	0.0829392	0.502755	1.05872
	0.232158	0.292597	1.51002	1.0994	1.35212	0.718809	0.278169	0.315703	0.36216	2.57326	1.65037	1.79845	1.08862	1.02639	2.22595	1.31661	1.28375	1.13395	2.39598	1.19371	0.189392	0.662089	1.2173	1.21738	1.05164	0.0436894	0.953187	0.469115	0.0852247	0.518667	1.09186
	0.235595	0.297112	1.53333	1.11657	1.37335	0.729874	0.282402	0.320507	0.367738	2.61334	1.67591	1.82664	1.10564	1.04244	2.26036	1.33689	1.3038	1.15161	2.43309	1.2124	0.192344	0.672417	1.23615	1.2365	1.06804	0.0443606	0.96805	0.476425	0.08653	0.526837	1.10902
	0.233668	0.293383	1.51405	1.10111	1.35352	0.720905	0.279279	0.316959	0.363195	2.57794	1.65441	1.80059	1.09026	1.0278	2.23155	1.32043	1.28579	1.13601	2.40154	1.19526	0.189726	0.663191	1.22019	1.21864	1.05342	0.0438248	0.95481	0.469944	0.0855138	0.519048	1.09291
	0.223362	0.281203	1.45121	1.05624	1.29885	0.690863	0.267437	0.303522	0.348074	2.47244	1.586	1.72767	1.04588	0.986047	2.13916	1.26542	1.23337	1.08952	2.30243	1.14677	0.181969	0.63612	1.1698	1.16942	1.0104	0.0419931	0.91581	0.450728	0.0819226	0.49819	1.04882
	0.232353	0.295425	1.52469	1.11288	1.37035	0.725377	0.280019	0.317811	0.365517	2.60331	1.66725	1.82204	1.10212	1.03941	2.24834	1.3287	1.29943	1.1472	2.42114	1.20908	0.191627	0.67005	1.22995	1.23379	1.06421	0.0440701	0.964567	0.474646	0.0859095	0.52602	1.10678
	0.234859	0.296729	1.53137	1.11573	1.37267	0.728854	0.281861	0.319896	0.367234	2.61106	1.67394	1.8256	1.10484	1.04176	2.25763	1.33503	1.30281	1.15061	2.43038	1.21165	0.192181	0.67188	1.23474	1.23588	1.06717	0.0442947	0.96726	0.476021	0.0863892	0.526652	1.10852
	0.226175	0.28403	1.46578	1.06607	1.31048	0.697914	0.270358	0.306834	0.351613	2.49587	1.60168	1.74332	1.05557	0.995101	2.16043	1.27832	1.24487	1.09984	2.32503	1.15723	0.183686	0.642083	1.18131	1.17989	1.01989	0.0424268	0.924417	0.454984	0.0827846	0.502551	1.05816
	0.232675	0.294229	1.51848	1.10662	1.36162	0.722676	0.279403	0.317106	0.364126	2.58959	1.65993	1.81084	1.09583	1.03329	2.2387	1.32372	1.29216	1.14115	2.41011	1.20182	0.190602	0.666376	1.22443	1.22594	1.05842	0.0439174	0.959328	0.472111	0.0856475	0.522449	1.09961
	0.226968	0.285806	1.47497	1.07361	1.32024	0.702164	0.271794	0.308467	0.353769	2.51304	1.61198	1.7561	1.06307	1.00226	2.1742	1.28612	1.25364	1.10741	2.34017	1.16563	0.184958	0.646572	1.18897	1.18868	1.027	0.0426795	0.930855	0.458131	0.0832603	0.506403	1.0661
	0.235232	0.296923	1.53237	1.11615	1.37302	0.729372	0.282135	0.320206	0.36749	2.61222	1.67494	1.82613	1.10524	1.04211	2.25902	1.33597	1.30331	1.15112	2.43176	1.21203	0.192264	0.672152	1.23546	1.2362	1.06761	0.0443282	0.967661	0.476226	0.0864606	0.526746	1.10877
	0.226933	0.288515	1.48902	1.08683	1.33826	0.708412	0.273475	0.310384	0.356968	2.54237	1.62824	1.77937	1.07632	1.01507	2.19574	1.29762	1.26901	1.12035	2.36449	1.18077	0.187141	0.654365	1.20117	1.2049	1.0393	0.0430395	0.941988	0.463535	0.083901	0.513698	1.08086
	0.220583	0.279757	1.44381	1.05309	1.29628	0.687008	0.265394	0.30121	0.34617	2.46384	1.57857	1.72373	1.04286	0.983444	2.12886	1.2584	1.22963	1.08574	2.29219	1.14392	0.181354	0.634091	1.16448	1.1671	1.00712	0.041744	0.912824	0.449203	0.0813907	0.497489	1.0469
	0.224343	0.280349	1.44675	1.05073	1.29074	0.689076	0.267304	0.303364	0.347135	2.46076	1.58044	1.7174	1.0403	0.980545	2.13196	1.2621	1.22698	1.08436	2.29383	1.14019	0.18109	0.632927	1.16554	1.16211	1.00539	0.0418994	0.911279	0.448555	0.0817866	0.494786	1.04211
	0.234837	0.296718	1.53131	1.11571	1.37265	0.728823	0.281845	0.319877	0.367219	2.61099	1.67388	1.82556	1.10481	1.04174	2.25755	1.33497	1.30278	1.15058	2.4303	1.21162	0.192176	0.671863	1.2347	1.23587	1.06714	0.0442927	0.967236	0.476009	0.0863849	0.526646	1.1085
	0.229499	0.288486	1.48879	1.08311	1.33161	0.708823	0.274508	0.311545	0.357114	2.53559	1.62692	1.77135	1.07246	1.01105	2.19442	1.29831	1.26476	1.11735	2.36173	1.17581	0.186613	0.652328	1.19994	1.19891	1.03616	0.0430879	0.939159	0.462232	0.0840683	0.510693	1.07524
	0.230454	0.290347	1.49841	1.09083	1.34152	0.713296	0.276063	0.313312	0.35938	2.55327	1.63764	1.78437	1.08014	1.01837	2.20879	1.30651	1.27375	1.12514	2.37747	1.18438	0.18792	0.656935	1.20791	1.20783	1.04346	0.0433551	0.945771	0.465468	0.0845748	0.514586	1.08329
	0.23343	0.293258	1.51341	1.10084	1.3533	0.720574	0.279104	0.316761	0.363031	2.5772	1.65377	1.80025	1.09	1.02758	2.23066	1.31983	1.28546	1.13568	2.40066	1.19501	0.189673	0.663017	1.21974	1.21844	1.05314	0.0438034	0.954554	0.469813	0.0854682	0.518988	1.09274
	0.230212	0.292948	1.51191	1.10382	1.35934	0.719258	0.277592	0.315057	0.362438	2.58196	1.65335	1.80734	1.09315	1.03098	2.22957	1.31749	1.28884	1.1378	2.40102	1.1993	0.190058	0.664577	1.21972	1.22388	1.05551	0.0436966	0.956681	0.470758	0.085176	0.521828	1.09791
	0.232021	0.296616	1.53088	1.11914	1.37907	0.728065	0.280629	0.318509	0.366901	2.617	1.67454	1.83323	1.1084	1.04552	2.25795	1.33366	1.3067	1.15324	2.43214	1.21632	0.192649	0.673717	1.23545	1.24164	1.06999	0.044222	0.969796	0.477175	0.0861698	0.529588	1.11395
	0.224101	0.280224	1.44611	1.05045	1.29051	0.68874	0.267127	0.303163	0.346969	2.46001	1.57979	1.71706	1.04004	0.980318	2.13107	1.26149	1.22666	1.08403	2.29294	1.13994	0.181036	0.63275	1.16507	1.16191	1.0051	0.0418777	0.911019	0.448422	0.0817403	0.494725	1.04194
	0.232171	0.292927	1.51174	1.10099	1.35428	0.719575	0.278381	0.315945	0.362552	2.5768	1.65235	1.80123	1.09022	1.02792	2.22857	1.31802	1.2856	1.13551	2.39893	1.19552	0.189655	0.663027	1.21879	1.21932	1.05312	0.0437337	0.954528	0.469766	0.0853041	0.519538	1.09363
	0.233128	0.295236	1.52368	1.11088	1.36715	0.725084	0.280218	0.318033	0.365348	2.59931	1.66576	1.81807	1.10007	1.03734	2.24651	1.32814	1.29713	1.14543	2.41869	1.20658	0.191322	0.668917	1.22877	1.23091	1.06245	0.0440607	0.962972	0.473892	0.0859172	0.524628	1.10411
	0.235234	0.297445	1.53507	1.11869	1.37646	0.730576	0.282463	0.320579	0.368107	2.61784	1.67807	1.83058	1.10778	1.04456	2.26316	1.33819	1.30625	1.1536	2.43643	1.21493	0.192682	0.673646	1.2378	1.2393	1.06997	0.0443977	0.969795	0.477262	0.0865846	0.528141	1.1116
	0.235897	0.297607	1.53589	1.11855	1.37587	0.731073	0.282835	0.321	0.368344	2.61792	1.67874	1.82995	1.10761	1.04432	2.26416	1.33908	1.30611	1.15363	2.43723	1.21459	0.192682	0.673605	1.23825	1.23876	1.06992	0.0444327	0.969757	0.477262	0.086668	0.527817	1.11106
	0.22765	0.292153	1.50787	1.10352	1.36053	0.716945	0.276045	0.313311	0.361318	2.57984	1.64974	1.80831	1.09299	1.03112	2.22434	1.31331	1.28844	1.13687	2.3964	1.19966	0.189924	0.664249	1.21724	1.22495	1.05492	0.0435386	0.956131	0.470422	0.0848134	0.522622	1.09906
	0.228853	0.29523	1.5238	1.11681	1.37787	0.724276	0.278464	0.316061	0.36504	2.61003	1.66765	1.83098	1.10624	1.04379	2.24828	1.32677	1.30392	1.15018	2.42281	1.21453	0.19216	0.672156	1.23057	1.24056	1.06744	0.043973	0.967465	0.475958	0.0856258	0.529491	1.11318
	0.236146	0.29929	1.54461	1.12639	1.38638	0.735007	0.283991	0.322316	0.370352	2.63547	1.68872	1.8436	1.11545	1.05187	2.27743	1.34632	1.31523	1.16137	2.45208	1.22349	0.193986	0.678243	1.24572	1.24823	1.07725	0.044662	0.976391	0.48049	0.0870846	0.532042	1.11966
	0.23578	0.297493	1.5353	1.11816	1.37541	0.730788	0.282716	0.320865	0.368202	2.61699	1.67811	1.82934	1.10722	1.04396	2.26331	1.33856	1.30565	1.15322	2.43632	1.21417	0.192613	0.673368	1.23779	1.23835	1.06955	0.0444152	0.969414	0.477092	0.086633	0.527646	1.11069
	0.236704	0.299696	1.5467	1.12759	1.38766	0.736046	0.284473	0.322862	0.37087	2.63844	1.6909	1.84537	1.11661	1.05293	2.28042	1.34822	1.31663	1.16268	2.45517	1.2247	0.194201	0.67898	1.2473	1.24938	1.07843	0.0447273	0.977461	0.481024	0.0872187	0.532491	1.12067
	0.237442	0.299022	1.54318	1.12328	1.38135	0.734629	0.284354	0.322721	0.370126	2.6293	1.68653	1.83738	1.11226	1.04864	2.27475	1.34558	1.31165	1.15864	2.44841	1.21957	0.193515	0.676487	1.24396	1.24369	1.07451	0.0446526	0.973922	0.479326	0.0871089	0.529845	1.11545

## Sheet: 说明
说明： 数据基于由清华大学等国内外多所研究机构共同领导的Carbon Monitor项目所开发的近实时全球碳排放数据及核算方法。 Carbon Monitor团队细分二氧化碳排放相关的省级排放因子并汇总中国大陆地区31个省份电力、工业和地面交通三个部门的活动数据对日尺度二氧化碳排放量进行估算。 数据实现了天尺度的时间分辨率，追踪了电力、工业和交通三个部门二氧化碳排放的动态变化趋势，并首次估计了西藏地区的二氧化碳排放量。
