# Supplementary material for: Difference and Cluster Analysis on the Carbon Dioxide Emissions in China During COVID-19 Lockdown via a Complex Network Model
Source: Front Psychol. 2022 Jan 12;12:795142. doi: 10.3389/fpsyg.2021.795142 (PMC8790068; doi:10.3389/fpsyg.2021.795142)
Supplement: Supplementary file 2 [file Table_2.XLSX]

## Sheet: Sheet1
Province	GDP per capita	Passenger traffic	carbon emissions	Value added of secondary industries as % of GDP
Anhui	63426	33000	488.1	40.5
Beijing	164889	36255.8	60.25	15.8
Chongqing	78170	39887.4	176.79	40
Fujian	105818	25489.8	323.08	46.3
Gansu	35995	26830.9	162.45	31.6
Guangdong	88210	87751	666.28	39.2
Guangxi	44309	36800	328.07	32.1
Guizhou	46267	40136.7	319.63	34.8
Hainan	55131	87751	53.62	19.1
Hebei	48564	18000	478.76	37.6
Heilongjiang	42635	13941.3	126.76	25.4
Henan	55435	58900	458.76	41.6
Hubei	74440	58926.4	301.83	39.2
Hunan	62900	57512	296.21	38.1
Inner Mongolia	72062	7395.2	459.81	39.6
Jiangsu	121231	85164.4	687.49	43.1
Jiangxi	56871	43186	287.75	43.2
Jilin	50800	15836.5	108.9	35.1
Liaoning	58872	34440.4	239.45	37.43
Ningxia	54528	3807.64	162.99	41.04
Qinghai	50819	4810.39	33.22	38.1
Shaanxi	66292	37800	304	43.4
Shandong	72151	30000	753.34	43.4
Shanghai	155768	11973.2	86.3	39.1
Shanxi	50528	13757.3	353.62	26.59
Sichuan	58126	40136.7	347.17	36.2
Tianjin	101614	11600	79.37	34.1
Xinjiang	53593	8820.31	340.6	34.4
Yunnan	51975	25900	293.52	33.8
Zhejiang	100620	57512	485.67	40.9
