# Supplementary material for: Difference and Cluster Analysis on the Carbon Dioxide Emissions in China During COVID-19 Lockdown via a Complex Network Model
Source: Front Psychol. 2022 Jan 12;12:795142. doi: 10.3389/fpsyg.2021.795142 (PMC8790068; doi:10.3389/fpsyg.2021.795142)
Supplement: Supplementary file 3 [file Table_3.XLSX]

## Sheet: cluster
Gansu	0
Heilongjiang	0
Liaoning	0
Ningxia	0
Fujian	1
Guangdong	1
Hebei	1
Hubei	1
Hunan	1
Jiangxi	1
Shandong	1
Sichuan	1
Zhejiang	1
Anhui	2
Chongqing	2
Guangxi	2
Guizhou	2
Hainan	2
Henan	2
Inner Mongolia	2
Jiangsu	2
Jilin	2
Qinghai	2
Shaanxi	2
Shanxi	2
Tianjin	2
Xinjiang	2
Yunnan	2
Beijing	3
Shanghai	3

## Sheet: cluster data source
GDP per capita	Passenger traffic	carbon emissions	Value added of secondary industries as % of GDP	E2	L2	TC2	D2
-0.25182	-0.08816	0.93986	0.58977	-0.5689	0.14351	-0.55506	0.35969	Anhui
2.95188	0.04782	-1.30277	-2.92777	1.35801	-1.41973	1.47777	-1.46924	Beijing
0.21372	0.1995	-0.69191	0.51856	-0.5689	0.86541	-0.38206	0.72548	Chongqing
1.08671	-0.40183	0.07489	1.41575	-0.0367	-0.06423	-0.07929	-0.0061	Fujian
-1.11796	-0.34581	-0.76708	-0.67768	2.56921	-1.68979	1.82378	-2.01792	Gansu
0.53074	2.19856	1.87382	0.40464	0.12846	-0.6407	0.82899	-0.73767	Guangdong
-0.85544	0.07055	0.10104	-0.60648	-0.73406	0.74596	-0.68482	0.72548	Guangxi
-0.79362	0.20991	0.0568	-0.22197	-1.00933	1.22895	-1.4201	1.27416	Guizhou
-0.51374	2.19856	-1.33753	-2.45782	-0.91758	1.18221	-0.94433	1.09126	Hainan
-0.72109	-0.71464	0.89091	0.17678	0.31198	-0.13174	0.13696	-0.18899	Hebei
-0.9083	-0.88416	-0.95415	-1.56063	-0.0367	-0.92115	0.39647	-0.73767	Heilongjiang
-0.50414	0.99358	0.78607	0.74642	-0.66065	0.40319	-0.46856	0.54258	Henan
0.09595	0.99468	-0.0365	0.40464	1.26626	-1.19641	1.47777	-1.10346	Hubei
-0.26843	0.9356	-0.06596	0.24798	0.22022	-0.41738	0.52623	-0.37188	Hunan
0.02086	-1.15756	0.79158	0.4616	-0.91758	1.18221	-0.94433	1.09126	Inner Mongolia
1.57338	2.09053	1.98499	0.96004	-1.00933	1.22895	-1.4201	1.27416	Jiangsu
-0.4588	0.33727	-0.1103	0.97428	-0.31198	-0.29793	-0.1658	-0.18899	Jiangxi
-0.65049	-0.805	-1.04777	-0.17925	-0.5689	0.61093	-0.3388	0.54258	Jilin
-0.39561	-0.028	-0.36347	0.15257	1.26626	-1.25873	1.175	-1.28635	Liaoning
-0.53278	-1.3074	-0.76425	0.66667	1.52318	-1.24315	1.04525	-1.10346	Ningxia
-0.64989	-1.26552	-1.44446	0.24798	-1.00933	1.22895	-1.4201	1.27416	Qinghai
-0.16133	0.11232	-0.02512	1.00276	-0.73406	1.09392	-0.68482	0.90837	Shaanxi
0.02367	-0.21345	2.33016	1.00276	-0.22022	-0.11097	0.43973	-0.18899	Shandong
2.66389	-0.96636	-1.16623	0.39039	1.70669	-1.46128	1.43451	-1.46924	Shanghai
-0.65908	-0.89184	0.23497	-1.39116	-0.66065	0.61093	-0.55506	0.54258	Shanxi
-0.41917	0.20991	0.20116	-0.0226	0.91758	-0.95751	0.69924	-0.73767	Sichuan
0.95397	-0.98194	-1.20255	-0.32166	-0.47714	0.09158	-0.2523	0.1768	Tianjin
-0.5623	-1.09804	0.16672	-0.27893	-1.00933	1.22895	-1.4201	1.27416	Xinjiang
-0.61339	-0.38469	-0.08006	-0.36438	-0.91758	1.14066	-1.07408	1.09126	Yunnan
0.92258	0.9356	0.92713	0.64673	1.10109	-1.17563	1.34801	-1.28635	Zhejiang
