# Supplementary material for: Difference and Cluster Analysis on the Carbon Dioxide Emissions in China During COVID-19 Lockdown via a Complex Network Model
Source: Front Psychol. 2022 Jan 12;12:795142. doi: 10.3389/fpsyg.2021.795142 (PMC8790068; doi:10.3389/fpsyg.2021.795142)
Supplement: Supplementary file 4 [file Data_Sheet_1.ZIP]

Archive with 35 entries (35 files):
- 1.jpg
- 2.jpg
- 3.jpg
- 4.jpg
- 5.jpg
- 6.jpg
- 7.jpg
- 8.jpg
- 9.jpg
- 10.jpg
- 11.jpg
- 12.jpg
- 13.jpg
- 14.jpg
- 15.jpg
- 16.jpg
- 17.jpg
- 18.jpg
- 19.jpg
- 20.jpg
- 21.jpg
- 22.jpg
- 23.jpg
- 24.jpg
- 25.jpg
- 27.jpg
- 28.jpg
- 29.jpg
- 30.jpg
- 31.jpg
- image2.jpg
- trend line.jpg
- trends.jpg
- ZB.jpg
- flowchart.jpg
